# Supplementary material for: ﻿A review of cave spiders (Arachnida, Araneae) of the Crimean Mountains, with descriptions of two new species
Source: Zookeys. 2025 Mar 5;1230:37–80. doi: 10.3897/zookeys.1230.137029 (PMC11905112; doi:10.3897/zookeys.1230.137029)
Supplement: XML Treatment for Tegenaria taurica [file zookeys.1230.137029-treatment3.xml]

<!DOCTYPE tp:taxon-treatment
  PUBLIC "-//TaxonX//DTD Taxonomic Treatment Publishing DTD v0 20100105//EN" "tax-treatment-NSO.dtd">
<tp:taxon-treatment xmlns:tp="http://www.plazi.org/taxpub"><tp:treatment-meta><kwd-group><label>Taxon classification</label><kwd>
                  <named-content content-type="kingdom">Animalia</named-content>
                </kwd><kwd>
                  <named-content content-type="order">Araneae</named-content>
                </kwd><kwd>
                  <named-content content-type="family">Agelenidae</named-content>
                </kwd></kwd-group><mixed-citation publication-type="journal"><person-group><name><surname>Nadolny</surname><given-names>Anton A.</given-names></name><name><surname>Turbanov</surname><given-names>Ilya S.</given-names></name></person-group><article-title>﻿A review of cave spiders (<tp:taxon-name><tp:taxon-name-part taxon-name-part-type="class">Arachnida</tp:taxon-name-part></tp:taxon-name>, <tp:taxon-name><tp:taxon-name-part taxon-name-part-type="order">Araneae</tp:taxon-name-part></tp:taxon-name>) of the Crimean Mountains, with descriptions of two new species</article-title><source>Zookeys</source><day>05</day><month>03</month><year>2025</year><volume>1230</volume><fpage>37</fpage><lpage>80</lpage><pub-id pub-id-type="doi">10.3897/zookeys.1230.137029</pub-id></mixed-citation></tp:treatment-meta><tp:nomenclature><label>﻿</label><tp:taxon-name>
                <object-id xmlns:xlink="http://www.w3.org/1999/xlink" content-type="arpha" xlink:type="simple">D814A716-6592-5C97-B8D1-9E1C031F3FFD</object-id>
                <tp:taxon-name-part taxon-name-part-type="genus" reg="Tegenaria">Tegenaria</tp:taxon-name-part>
                <tp:taxon-name-part taxon-name-part-type="species" reg="taurica">taurica</tp:taxon-name-part>
              </tp:taxon-name><tp:taxon-authority>Charitonov, 1947</tp:taxon-authority><xref ref-type="fig" rid="F1">Figs 1B</xref><xref ref-type="fig" rid="F3">, 3</xref><xref ref-type="fig" rid="F4">, 4</xref><xref ref-type="fig" rid="F5">, 5</xref><tp:nomenclature-citation-list><tp:nomenclature-citation><tp:taxon-name>
                    <tp:taxon-name-part taxon-name-part-type="genus" reg="Tegenaria">Tegenaria</tp:taxon-name-part>
                    <tp:taxon-name-part taxon-name-part-type="species" reg="taurica">taurica</tp:taxon-name-part>
                  </tp:taxon-name><comment>Charitonov, 1947: <xref ref-type="bibr" rid="B10">Charitonov 1947a</xref>: 44–49, 51, 54, figs 4, 5; <xref ref-type="bibr" rid="B11">Charitonov 1947b</xref>: 1; <xref ref-type="bibr" rid="B4">Birstein 1963</xref>: 128; <xref ref-type="bibr" rid="B84">Tyshchenko 1971</xref>: 23, 156, 161, 163; <xref ref-type="bibr" rid="B50">Mikhailov 1997</xref>: 145; <xref ref-type="bibr" rid="B51">Mikhailov 1998</xref>: 22; <xref ref-type="bibr" rid="B20">Esyunin and Farzalieva 2001</xref>: 261–263, figs 1–5; <xref ref-type="bibr" rid="B35">Kovblyuk 2002</xref>: 105; <xref ref-type="bibr" rid="B1">Amelichev et al. 2004</xref>: 136, 140; <xref ref-type="bibr" rid="B21">Evtushenko 2004</xref>: 66, 68; <xref ref-type="bibr" rid="B36">Kovblyuk 2004a</xref>: 214; <xref ref-type="bibr" rid="B37">Kovblyuk 2004b</xref>: 43, 45, 47–48, figs 2, 3(1); <xref ref-type="bibr" rid="B38">Kovblyuk 2004c</xref>: 254, 256; <xref ref-type="bibr" rid="B89">Zagorodniuk and Vargovitsh 2004</xref>: 207; <xref ref-type="bibr" rid="B40">Kovblyuk 2010</xref>: 224; <xref ref-type="bibr" rid="B52">Mikhailov 2013</xref>: 141; <xref ref-type="bibr" rid="B5">Bolzern et al. 2013</xref>: 776, 803, 818, 846; <xref ref-type="bibr" rid="B41">Kovblyuk 2014</xref>: 34, 44, 51; <xref ref-type="bibr" rid="B42">Kovblyuk and Kastrygina 2015</xref>: 6; <xref ref-type="bibr" rid="B79">Turbanov et al. 2016b</xref>: 1283; <xref ref-type="bibr" rid="B65">Prokopov and Turbanov 2017</xref>: 101; <xref ref-type="bibr" rid="B47">Mammola et al. 2018</xref>: table S1; <xref ref-type="bibr" rid="B68">Samokhin et al. 2019</xref>: 247.</comment></tp:nomenclature-citation><tp:nomenclature-citation><tp:taxon-name>
                    <tp:taxon-name-part taxon-name-part-type="genus" reg="Tegenaria">Tegenaria</tp:taxon-name-part>
                    <tp:taxon-name-part taxon-name-part-type="species" reg="domestica">domestica</tp:taxon-name-part>
                  </tp:taxon-name><comment>(Clerck, 1757): <xref ref-type="bibr" rid="B41">Kovblyuk 2014</xref>: 44.</comment></tp:nomenclature-citation><tp:nomenclature-citation><tp:taxon-name>
                    <tp:taxon-name-part taxon-name-part-type="genus" reg="Tegenaria">Tegenaria</tp:taxon-name-part>
                    <tp:taxon-name-part taxon-name-part-type="species" reg="civilis">civilis</tp:taxon-name-part>
                  </tp:taxon-name><comment>Walk. [sic!]: <xref ref-type="bibr" rid="B44">Lebedinsky 1904</xref>: 77.</comment></tp:nomenclature-citation><tp:nomenclature-citation><tp:taxon-name>
                    <tp:taxon-name-part taxon-name-part-type="genus" reg="Tegenaria">Tegenaria</tp:taxon-name-part>
                    <tp:taxon-name-part taxon-name-part-type="species" reg="derhami">derhami</tp:taxon-name-part>
                  </tp:taxon-name><comment>(Scopoli, 1763): <xref ref-type="bibr" rid="B7">Charitonov 1932</xref>: 21; <xref ref-type="bibr" rid="B9">Charitonov 1939</xref>: 197.</comment></tp:nomenclature-citation><tp:nomenclature-citation><tp:taxon-name>
                    <tp:taxon-name-part taxon-name-part-type="genus" reg="Tegenaria">Tegenaria</tp:taxon-name-part>
                  </tp:taxon-name><comment>sp.: <xref ref-type="bibr" rid="B21">Evtushenko 2004</xref>: 67; <xref ref-type="bibr" rid="B89">Zagorodniuk and Vargovitsh 2004</xref>: 208; <xref ref-type="bibr" rid="B81">Turbanov et al. 2019a</xref>: 218.</comment></tp:nomenclature-citation><tp:nomenclature-citation><tp:taxon-name>
                    <tp:taxon-name-part taxon-name-part-type="genus" reg="Meta">Meta</tp:taxon-name-part>
                    <tp:taxon-name-part taxon-name-part-type="species" reg="menardi">menardi</tp:taxon-name-part>
                  </tp:taxon-name><comment> (Latreille, 1804): <xref ref-type="bibr" rid="B45">Lebedinsky 1914</xref>: 115, 117, 121–122; <xref ref-type="bibr" rid="B7">Charitonov 1932</xref>: 123; <xref ref-type="bibr" rid="B9">Charitonov 1939</xref>: 197; <xref ref-type="bibr" rid="B84">Tyshchenko 1971</xref>: 190; <xref ref-type="bibr" rid="B50">Mikhailov 1997</xref>: 108; <xref ref-type="bibr" rid="B36">Kovblyuk 2004a</xref>: 245; <xref ref-type="bibr" rid="B52">Mikhailov 2013</xref>: 101; <xref ref-type="bibr" rid="B41">Kovblyuk 2014</xref>: 44; <xref ref-type="bibr" rid="B42">Kovblyuk and Kastrygina 2015</xref>: 56. </comment></tp:nomenclature-citation></tp:nomenclature-citation-list></tp:nomenclature><tp:treatment-sec sec-type="material" id="SECID0EXHAE"><title>Material examined.</title><p>• 2 ♂♂ (<abbrev xmlns:xlink="http://www.w3.org/1999/xlink" xlink:title="V.I. Vernadsky Tavrida National University" id="ABBRID0E4HAE" xlink:type="simple">TNU</abbrev> 10260), Crimea, Sevastopol, nr Balaklava, southern slope of Mt. Asketi, Asketi I Cave, 26.IX.2015, O.V. Kukushkin leg. • 7 ♀♀ (<abbrev xmlns:xlink="http://www.w3.org/1999/xlink" xlink:title="V.I. Vernadsky Tavrida National University" id="ABBRID0EBIAE" xlink:type="simple">TNU</abbrev> 10259/1), Crimea, Sevastopol, nr Balaklava, Aya Cape Mt. Range, Mt. Kala-Fatlar, Izumrudnaya Cave, 20.III.2016, O.V. Kukushkin leg. • 1 ♀ (<abbrev xmlns:xlink="http://www.w3.org/1999/xlink" xlink:title="V.I. Vernadsky Tavrida National University" id="ABBRID0EFIAE" xlink:type="simple">TNU</abbrev> 10180/1), Crimea, Sevastopol, nr Balaklava, Aya Cape Mt. Range, Mt. Kala-Fatlar, Gekkonovaya Cave, 09.X.2016, A.A. Nadolny leg. • 1 ♀ (<abbrev xmlns:xlink="http://www.w3.org/1999/xlink" xlink:title="V.I. Vernadsky Tavrida National University" id="ABBRID0EJIAE" xlink:type="simple">TNU</abbrev> 10287/1), Crimea, Sevastopol, Tshernaya River canyon, Tshernoretshenskaya Cave, 3.VI.2021, I.S. Turbanov, A.A. Nadolny leg. • 1 ♀ (<abbrev xmlns:xlink="http://www.w3.org/1999/xlink" xlink:title="private collection of the second author" id="ABBRID0ENIAE" xlink:type="simple">IT</abbrev>), Crimea, Sevastopol, northeastern slope of Baidarskаya Yaila, Baidarskaya Valley, nr Kizilovoye Vil., Mamut-Tshokrak Cave, 26.VII.2010, I.S. Turbanov leg. • 1 ♀ (<abbrev xmlns:xlink="http://www.w3.org/1999/xlink" xlink:title="V.I. Vernadsky Tavrida National University" id="ABBRID0ERIAE" xlink:type="simple">TNU</abbrev> 10257/3), 1 ♀ (<abbrev xmlns:xlink="http://www.w3.org/1999/xlink" xlink:title="private collection of the second author" id="ABBRID0EVIAE" xlink:type="simple">IT</abbrev>), Crimea, Sevastopol, northwestern slope of Ai-Petri Yaila, Baidarskaya Valley, nr Rodnikovskoye Vil., entrance to Skelskaya Cave, 29.IX.2020, A.A. Nadolny leg. • 2 ♀♀ (<abbrev xmlns:xlink="http://www.w3.org/1999/xlink" xlink:title="V.I. Vernadsky Tavrida National University" id="ABBRID0EZIAE" xlink:type="simple">TNU</abbrev> 10197), Crimea, Sevastopol, NW slope of Ai-Petri Yaila, nr Karadagh Forest, Rodnikovskaya Cave, 4.II.2014, I.S. Turbanov leg. • 3 ♀♀ (<abbrev xmlns:xlink="http://www.w3.org/1999/xlink" xlink:title="V.I. Vernadsky Tavrida National University" id="ABBRID0E4IAE" xlink:type="simple">TNU</abbrev> 10196), Crimea, Sevastopol, northwestern slope of Ai-Petri Yaila, nr Karadagh Forest, Koryta (= Kuznetsova) Cave, 8.III.2014, I.S. Turbanov leg.• 1 ♀ (<abbrev xmlns:xlink="http://www.w3.org/1999/xlink" xlink:title="private collection of the second author" id="ABBRID0EBJAE" xlink:type="simple">IT</abbrev>), Crimea, Sevastopol, southwestern part of Ai-Petri Yaila, Mortsheka Mt., Druzhba Cave, 3.X.2020, I.S. Turbanov leg. • 1 ♀ (<abbrev xmlns:xlink="http://www.w3.org/1999/xlink" xlink:title="V.I. Vernadsky Tavrida National University" id="ABBRID0EFJAE" xlink:type="simple">TNU</abbrev> 10261/1), Crimea, Bakhchisarai Distr., northern part of Ai-Petri Yaila, Mt. Ayu-Teshik, Ayu-Teshik Cave, 8.V.2015, I.S. Turbanov leg. • 1 ♀ (<abbrev xmlns:xlink="http://www.w3.org/1999/xlink" xlink:title="V.I. Vernadsky Tavrida National University" id="ABBRID0EJJAE" xlink:type="simple">TNU</abbrev> 10227), Crimea, Bakhchisarai Distr., nr Stshastlivoe Vil., northwestern slope of Yalta Yaila, Khaplu-Kaya Mt., Kaply-Kayanskaya (Khaplu-Khoba) Cave, 29.VI.2017, I.S. Turbanov leg. • 1 ♀ (<abbrev xmlns:xlink="http://www.w3.org/1999/xlink" xlink:title="V.I. Vernadsky Tavrida National University" id="ABBRID0ENJAE" xlink:type="simple">TNU</abbrev> 10195/1), Crimea, Simferopol Distr., northern part of Tshatyr-Dagh Yaila, Binbash-Koba Cave, 12.II.2015, I.S. Turbanov leg. • 1 ♀ (<abbrev xmlns:xlink="http://www.w3.org/1999/xlink" xlink:title="private collection of the second author" id="ABBRID0ERJAE" xlink:type="simple">IT</abbrev>), Crimea, Simferopol Distr., nr Perevalnoye Vil., western slope of Dolgorukovskaya Yaila, Kizil-Koba (= Krasnaya) Cave, 5.XI.2014, I.S. Turbanov leg.</p><fig id="F1" position="float" orientation="portrait"><object-id xmlns:xlink="http://www.w3.org/1999/xlink" content-type="doi" xlink:type="simple">10.3897/zookeys.1230.137029.figure1</object-id><object-id xmlns:xlink="http://www.w3.org/1999/xlink" content-type="arpha" xlink:type="simple">8137A9D0-52E4-5A1A-A6F3-86A8C68EEAED</object-id><label>Figure 1.</label><caption><p>Spiders in situ in caves of Crimea: <bold>A</bold><italic><tp:taxon-name><tp:taxon-name-part taxon-name-part-type="genus" reg="Tegenaria">Tegenaria</tp:taxon-name-part><tp:taxon-name-part taxon-name-part-type="species" reg="lapicidinarum">lapicidinarum</tp:taxon-name-part></tp:taxon-name></italic>, ♀ from Karani-Koba Cave <bold>B</bold><italic><tp:taxon-name><tp:taxon-name-part taxon-name-part-type="genus" reg="Tegenaria">Tegenaria</tp:taxon-name-part><tp:taxon-name-part taxon-name-part-type="species" reg="taurica">taurica</tp:taxon-name-part></tp:taxon-name></italic>, ♀ from Gekkonovaya Cave <bold>C</bold><italic><tp:taxon-name><tp:taxon-name-part taxon-name-part-type="genus" reg="Caviphantes">Caviphantes</tp:taxon-name-part><tp:taxon-name-part taxon-name-part-type="species" reg="dobrogicus">dobrogicus</tp:taxon-name-part></tp:taxon-name></italic>, ♀ from Tavrida Cave <bold>D</bold><italic><tp:taxon-name><tp:taxon-name-part taxon-name-part-type="genus" reg="Megalepthyphantes">Megalepthyphantes</tp:taxon-name-part><tp:taxon-name-part taxon-name-part-type="species" reg="pseudocollinus">pseudocollinus</tp:taxon-name-part></tp:taxon-name></italic>, ♀ from Skelskaya Cave <bold>E</bold><italic><tp:taxon-name><tp:taxon-name-part taxon-name-part-type="genus" reg="Palliduphantes">Palliduphantes</tp:taxon-name-part><tp:taxon-name-part taxon-name-part-type="species" reg="khobarum">khobarum</tp:taxon-name-part></tp:taxon-name></italic>, ♀ from Skelskaya Cave <bold>F</bold><italic><tp:taxon-name><tp:taxon-name-part taxon-name-part-type="genus" reg="Troglohyphantes">Troglohyphantes</tp:taxon-name-part><tp:taxon-name-part taxon-name-part-type="species" reg="exspectatus">exspectatus</tp:taxon-name-part></tp:taxon-name></italic> sp. nov., ♀ from Druzhba Cave. Photographs by IST (<bold>A, C, F</bold>); AAN (<bold>B, D</bold>); G.A. Prokopov (<bold>E</bold>).</p></caption><graphic xmlns:xlink="http://www.w3.org/1999/xlink" xlink:href="zookeys-1230-037_article-137029__-g001.jpg" position="float" orientation="portrait" xlink:type="simple" id="oo_1270003.jpg"><uri content-type="original_file" xlink:type="simple">https://binary.pensoft.net/fig/1270003</uri></graphic></fig><fig id="F2" position="float" orientation="portrait"><object-id xmlns:xlink="http://www.w3.org/1999/xlink" content-type="doi" xlink:type="simple">10.3897/zookeys.1230.137029.figure2</object-id><object-id xmlns:xlink="http://www.w3.org/1999/xlink" content-type="arpha" xlink:type="simple">3EADE598-E15E-5685-85DC-B2204E440320</object-id><label>Figure 2.</label><caption><p>Spiders in situ in caves of Crimea: <bold>A</bold><italic><tp:taxon-name><tp:taxon-name-part taxon-name-part-type="genus" reg="Aituaria">Aituaria</tp:taxon-name-part><tp:taxon-name-part taxon-name-part-type="species" reg="pontica">pontica</tp:taxon-name-part></tp:taxon-name></italic>, ♀ from abandoned aqueduct carved into an unnamed cave-spring in area of the Maksimova Datsha in the nr Sevastopol <bold>B</bold><italic><tp:taxon-name><tp:taxon-name-part taxon-name-part-type="genus" reg="Aituaria">Aituaria</tp:taxon-name-part><tp:taxon-name-part taxon-name-part-type="species" reg="borutzkyi">borutzkyi</tp:taxon-name-part></tp:taxon-name></italic>, ♀ from Mangupskaya I Cave <bold>C, D</bold><italic><tp:taxon-name><tp:taxon-name-part taxon-name-part-type="genus" reg="Metellina">Metellina</tp:taxon-name-part><tp:taxon-name-part taxon-name-part-type="species" reg="merianae">merianae</tp:taxon-name-part></tp:taxon-name></italic>, ♀♀ from abandoned aqueduct carved into an unnamed cave-spring in area of the Maksimova Datsha in the nr Sevastopol (<bold>С</bold>) and Mamut-Tshokrak Cave (<bold>D</bold>); <bold>E</bold>, <bold>F</bold>, <bold>G</bold><italic><tp:taxon-name><tp:taxon-name-part taxon-name-part-type="genus" reg="Meta">Meta</tp:taxon-name-part><tp:taxon-name-part taxon-name-part-type="species" reg="bourneti">bourneti</tp:taxon-name-part></tp:taxon-name></italic>, ♀ (<bold>E</bold>) and juv. (<bold>G</bold>) from from Mangupskaya I Cave, ♂ (<bold>F</bold>) from Gnomov Cave. Photographs by G.A. Prokopov (<bold>A, C</bold>); IST (<bold>B, D, E, G</bold>); AAN (<bold>F</bold>).</p></caption><graphic xmlns:xlink="http://www.w3.org/1999/xlink" xlink:href="zookeys-1230-037_article-137029__-g002.jpg" position="float" orientation="portrait" xlink:type="simple" id="oo_1270004.jpg"><uri content-type="original_file" xlink:type="simple">https://binary.pensoft.net/fig/1270004</uri></graphic></fig></tp:treatment-sec><tp:treatment-sec sec-type="distribution" id="SECID0ELPAE"><title>Distribution.</title><p>Endemic of the Crimean Mountains (<xref ref-type="bibr" rid="B42">Kovblyuk and Kastrygina 2015</xref>). However, there is a dubious record from Georgia (<xref ref-type="bibr" rid="B53">Mkheidze 1997</xref>), which has never been confirmed by any collected material (<xref ref-type="bibr" rid="B42">Kovblyuk and Kastrygina 2015</xref>).</p></tp:treatment-sec><tp:treatment-sec sec-type="Records from the Crimean caves" id="SECID0E4PAE"><title>Records from the Crimean caves.</title><p>Map (Fig. <xref ref-type="fig" rid="F17">17A</xref> – orange circle). <italic><tp:taxon-name><tp:taxon-name-part taxon-name-part-type="genus" reg="Tegenaria">Tegenaria</tp:taxon-name-part><tp:taxon-name-part taxon-name-part-type="species" reg="taurica">taurica</tp:taxon-name-part></tp:taxon-name></italic> is known from caves in the western and central parts of the Crimean Mountains: small unnamed cave (= ?Malaya Cave) in Nizhnie Limeny (now Goluboi Zaliv, region of Yalta; the locality for male syntype <italic><tp:taxon-name><tp:taxon-name-part taxon-name-part-type="genus" reg="Tegenaria">T.</tp:taxon-name-part><tp:taxon-name-part taxon-name-part-type="species" reg="taurica">taurica</tp:taxon-name-part></tp:taxon-name></italic> – sensu <xref ref-type="bibr" rid="B10">Charitonov 1947a</xref>), Asketi I, Izumrudnaya, Gekkonovaya, Tshernoretshenskaya, Mamut-Tshokrak, Skelskaya, Rodnikovskaya, Koryta, Druzhba, Ayu-Teshik (= Ayutishik-Koba; the locality for female syntype <italic><tp:taxon-name><tp:taxon-name-part taxon-name-part-type="genus" reg="Tegenaria">T.</tp:taxon-name-part><tp:taxon-name-part taxon-name-part-type="species" reg="taurica">taurica</tp:taxon-name-part></tp:taxon-name></italic> – sensu <xref ref-type="bibr" rid="B10">Charitonov 1947a</xref>), Daniltsha-Koba, Kaply-Kayanskaya, Ayu-Koba, Binbash-Koba, Kizil-Koba, and grotto in Massandra (the type locality as that of the lectotype – sensu <xref ref-type="bibr" rid="B20">Esyunin and Farzalieva 2001</xref>), grotto on Mt. Yuznaya Demerdzhi (<xref ref-type="bibr" rid="B44">Lebedinsky 1904</xref>, <xref ref-type="bibr" rid="B45">1914</xref>; <xref ref-type="bibr" rid="B10">Charitonov 1947a</xref>; <xref ref-type="bibr" rid="B20">Esyunin and Farzalieva 2001</xref>; <xref ref-type="bibr" rid="B37">Kovblyuk 2004b</xref>; <xref ref-type="bibr" rid="B68">Samokhin et al. 2019</xref>; <xref ref-type="bibr" rid="B81">Turbanov et al. 2019a</xref>; present data).</p></tp:treatment-sec><tp:treatment-sec sec-type="ecology" id="SECID0EQSAE"><title>Ecology.</title><p>A troglophile (<xref ref-type="bibr" rid="B47">Mammola et al. 2018</xref>). There is a single record of <italic><tp:taxon-name><tp:taxon-name-part taxon-name-part-type="genus" reg="Tegenaria">T.</tp:taxon-name-part><tp:taxon-name-part taxon-name-part-type="species" reg="taurica">taurica</tp:taxon-name-part></tp:taxon-name></italic> from an anthropogenic biotope (<xref ref-type="bibr" rid="B37">Kovblyuk 2004b</xref>), which in fact refers to <italic><tp:taxon-name><tp:taxon-name-part taxon-name-part-type="genus" reg="Tegenaria">T.</tp:taxon-name-part><tp:taxon-name-part taxon-name-part-type="species" reg="parietina">parietina</tp:taxon-name-part></tp:taxon-name></italic> (1 ♂ (<abbrev xmlns:xlink="http://www.w3.org/1999/xlink" xlink:title="V.I. Vernadsky Tavrida National University" id="ABBRID0EUTAE" xlink:type="simple">TNU</abbrev> 1630/1), Yalta, indoors, 17.X.2001 – examined), the remaining findings have been from caves (present data). Thus, this species is here referred to as eutroglophile.</p></tp:treatment-sec><tp:treatment-sec sec-type="remarks" id="SECID0EYTAE"><title>Remarks.</title><p>According to <xref ref-type="bibr" rid="B10">Charitonov (1947a</xref>, <xref ref-type="bibr" rid="B11">b</xref>), who described <italic><tp:taxon-name><tp:taxon-name-part taxon-name-part-type="genus" reg="Tegenaria">T.</tp:taxon-name-part><tp:taxon-name-part taxon-name-part-type="species" reg="taurica">taurica</tp:taxon-name-part></tp:taxon-name></italic> on the basis of the collection of spiders reported earlier by <xref ref-type="bibr" rid="B44">Lebedinsky (1904</xref>, <xref ref-type="bibr" rid="B45">1914</xref>), the earlier records of <italic><tp:taxon-name><tp:taxon-name-part taxon-name-part-type="genus" reg="Tegenaria">T.</tp:taxon-name-part><tp:taxon-name-part taxon-name-part-type="species" reg="civilis">civilis</tp:taxon-name-part></tp:taxon-name></italic>, <italic><tp:taxon-name><tp:taxon-name-part taxon-name-part-type="genus" reg="Tegenaria">T.</tp:taxon-name-part><tp:taxon-name-part taxon-name-part-type="species" reg="derhami">derhami</tp:taxon-name-part></tp:taxon-name></italic> and partly of <italic><tp:taxon-name><tp:taxon-name-part taxon-name-part-type="genus" reg="Meta">Meta</tp:taxon-name-part><tp:taxon-name-part taxon-name-part-type="species" reg="menardi">menardi</tp:taxon-name-part></tp:taxon-name></italic> from the Crimean caves (<xref ref-type="bibr" rid="B44">Lebedinsky 1904</xref>, <xref ref-type="bibr" rid="B45">1914</xref>; <xref ref-type="bibr" rid="B7">Charitonov 1932</xref>, <xref ref-type="bibr" rid="B9">1939</xref>) should in fact be assigned to <italic><tp:taxon-name><tp:taxon-name-part taxon-name-part-type="genus" reg="Tegenaria">T.</tp:taxon-name-part><tp:taxon-name-part taxon-name-part-type="species" reg="taurica">taurica</tp:taxon-name-part></tp:taxon-name></italic>. Yet, a number of researchers, although with doubt, have continued to erroneously report on <italic><tp:taxon-name><tp:taxon-name-part taxon-name-part-type="genus" reg="Meta">M.</tp:taxon-name-part><tp:taxon-name-part taxon-name-part-type="species" reg="menardi">menardi</tp:taxon-name-part></tp:taxon-name></italic> for the Crimean caves (<xref ref-type="bibr" rid="B84">Tyshchenko 1971</xref>; <xref ref-type="bibr" rid="B50">Mikhailov 1997</xref>; <xref ref-type="bibr" rid="B36">Kovblyuk 2004a</xref>, 2014; <xref ref-type="bibr" rid="B52">Mikhailov 2013</xref>; <xref ref-type="bibr" rid="B42">Kovblyuk and Kastrygina 2015</xref>). The report on <italic><tp:taxon-name><tp:taxon-name-part taxon-name-part-type="genus" reg="Tegenaria">T.</tp:taxon-name-part><tp:taxon-name-part taxon-name-part-type="species" reg="domestica">domestica</tp:taxon-name-part></tp:taxon-name></italic> in the Crimean caves is erroneous (<xref ref-type="bibr" rid="B41">Kovblyuk 2014</xref>), as it was based on the record of <italic><tp:taxon-name><tp:taxon-name-part taxon-name-part-type="genus" reg="Tegenaria">T.</tp:taxon-name-part><tp:taxon-name-part taxon-name-part-type="species" reg="civilis">civilis</tp:taxon-name-part></tp:taxon-name></italic> by <xref ref-type="bibr" rid="B44">Lebedinsky (1904)</xref>, and actually belongs to <italic><tp:taxon-name><tp:taxon-name-part taxon-name-part-type="genus" reg="Tegenaria">T.</tp:taxon-name-part><tp:taxon-name-part taxon-name-part-type="species" reg="taurica">taurica</tp:taxon-name-part></tp:taxon-name></italic> (M.M. Kovblyuk, pers. comm.). The records of <italic><tp:taxon-name><tp:taxon-name-part taxon-name-part-type="genus" reg="Tegenaria">Tegenaria</tp:taxon-name-part></tp:taxon-name></italic> sp. from Mamut-Tshokrak Cave (<xref ref-type="bibr" rid="B81">Turbanov et al. 2019a</xref>) and Kizil-Koba Cave (<xref ref-type="bibr" rid="B21">Evtushenko 2004</xref>) should also be assigned to <italic><tp:taxon-name><tp:taxon-name-part taxon-name-part-type="genus" reg="Tegenaria">T.</tp:taxon-name-part><tp:taxon-name-part taxon-name-part-type="species" reg="taurica">taurica</tp:taxon-name-part></tp:taxon-name></italic>, which has been confirmed by the present study (see Material examined).</p><p><italic><tp:taxon-name><tp:taxon-name-part taxon-name-part-type="genus" reg="Tegenaria">Tegenaria</tp:taxon-name-part><tp:taxon-name-part taxon-name-part-type="species" reg="taurica">taurica</tp:taxon-name-part></tp:taxon-name></italic> was redescribed by <xref ref-type="bibr" rid="B20">Esyunin and Farzalieva (2001)</xref>, who also designated the lectotype based on the material from the Massandra grotto nr Yalta. Among the paralectotypes there is the specimen labelled as follows: “1 slide preparation of palp (PSU), Crimea, Nizhnie Limeny, Malaya Caves, 08–22.IX.1916, leg. L.A. Lants”. The male used for the description of <italic><tp:taxon-name><tp:taxon-name-part taxon-name-part-type="genus" reg="Tegenaria">T.</tp:taxon-name-part><tp:taxon-name-part taxon-name-part-type="species" reg="taurica">taurica</tp:taxon-name-part></tp:taxon-name></italic> was collected from the same cave (see <xref ref-type="bibr" rid="B10">Charitonov 1947a</xref>: 47, 51).</p><p>The mention of <italic><tp:taxon-name><tp:taxon-name-part taxon-name-part-type="genus" reg="Tegenaria">T.</tp:taxon-name-part><tp:taxon-name-part taxon-name-part-type="species" reg="taurica">taurica</tp:taxon-name-part></tp:taxon-name></italic> for Tuakskaya (= Ful-Koba) Cave was presumably based on the erroneous label “Ayu-Tishik-Koba. Tuvak. Meta spes? vois. de Menardi” (see <xref ref-type="bibr" rid="B10">Charitonov 1947a</xref>: 45) and “Ayutishik-Koba [caves], Tuvak, 1905, leg. Ya.N. Lebedinskii” (see <xref ref-type="bibr" rid="B20">Esyunin and Farzalieva 2001</xref>: 261), when two different caves are mistakenly indicated: viz., Ayu-Teshik (as Ayu-Tishik-Koba and Ayutishik-Koba) and Tuakskaya (as Tuvak), whereas they are situated in different parts of the Crimean Mountains. However, in the original work by <xref ref-type="bibr" rid="B45">Lebedinsky (1914)</xref>, <italic><tp:taxon-name><tp:taxon-name-part taxon-name-part-type="genus" reg="Tegenaria">T.</tp:taxon-name-part><tp:taxon-name-part taxon-name-part-type="species" reg="taurica">taurica</tp:taxon-name-part></tp:taxon-name></italic> (as <italic><tp:taxon-name><tp:taxon-name-part taxon-name-part-type="genus" reg="Meta">Meta</tp:taxon-name-part><tp:taxon-name-part taxon-name-part-type="species" reg="menardi">menardi</tp:taxon-name-part></tp:taxon-name></italic>) is recorded from Ayu-Teshik Cave, and <italic><tp:taxon-name><tp:taxon-name-part taxon-name-part-type="genus" reg="Palliduphantes">Palliduphantes</tp:taxon-name-part><tp:taxon-name-part taxon-name-part-type="species" reg="khobarum">khobarum</tp:taxon-name-part></tp:taxon-name></italic> (as <italic><tp:taxon-name><tp:taxon-name-part taxon-name-part-type="genus" reg="Lephthyphantes">Lephthyphantes</tp:taxon-name-part></tp:taxon-name></italic> [sic!] <italic>monticola</italic>) from Tuakskaya Cave. Our repeated survey in Tuakskaya Cave has confirmed that the only spider species occurring there is <italic><tp:taxon-name><tp:taxon-name-part taxon-name-part-type="genus" reg="Palliduphantes">P.</tp:taxon-name-part><tp:taxon-name-part taxon-name-part-type="species" reg="khobarum">khobarum</tp:taxon-name-part></tp:taxon-name></italic>.</p><p>We consider it appropriate to provide an illustrated description of the copulatory organs of both sexes of <italic><tp:taxon-name><tp:taxon-name-part taxon-name-part-type="genus" reg="Tegenaria">T.</tp:taxon-name-part><tp:taxon-name-part taxon-name-part-type="species" reg="taurica">taurica</tp:taxon-name-part></tp:taxon-name></italic> from the Crimean caves (Figs <xref ref-type="fig" rid="F3">3</xref>–<xref ref-type="fig" rid="F5">5</xref>). The cymbium and tibia+patella lengths are equal (Fig. 3С). Tibia has three apophyses (Fig. <xref ref-type="fig" rid="F4">4E–G</xref>): dorsal apophysis pointed and well sclerotised (Fig. <xref ref-type="fig" rid="F4">4A, C, E</xref>), ventral and lateral – rounded and poorly sclerotised (Fig. <xref ref-type="fig" rid="F4">4A, D, E</xref>); embolus originated at 320° position and terminating at about 210° position, makes an ellipsoid trajectory and holds it distal part in conductor (Figs <xref ref-type="fig" rid="F3">3D, F</xref>, <xref ref-type="fig" rid="F4">4B</xref>); conductor with two arms in longitudinal position; embolic and conductor tips directed posteriorly (Figs <xref ref-type="fig" rid="F3">3A–C</xref>, <xref ref-type="fig" rid="F4">4A, B</xref>); median apophysis flat with sharped tip directed ventrally (Figs <xref ref-type="fig" rid="F3">3B</xref>, <xref ref-type="fig" rid="F4">4C, D</xref>). Epigyne with trapezoid plate (Fig. <xref ref-type="fig" rid="F5">5A</xref>); lateral borders of epigynal plate poorly recognised (Fig. <xref ref-type="fig" rid="F5">5E, F</xref>); spermatheca massive, makes two curves – ventral and sagittal (Fig. <xref ref-type="fig" rid="F5">5C, G, I</xref>); head of spermatheca variable (Fig. <xref ref-type="fig" rid="F5">5D, H</xref>).</p><fig id="F3" position="float" orientation="portrait"><object-id xmlns:xlink="http://www.w3.org/1999/xlink" content-type="doi" xlink:type="simple">10.3897/zookeys.1230.137029.figure3</object-id><object-id xmlns:xlink="http://www.w3.org/1999/xlink" content-type="arpha" xlink:type="simple">7236C4D1-CD94-5369-8B45-9DF09DE1B30D</object-id><label>Figure 3.</label><caption><p>Male palp of <italic><tp:taxon-name><tp:taxon-name-part taxon-name-part-type="genus" reg="Tegenaria">Tegenaria</tp:taxon-name-part><tp:taxon-name-part taxon-name-part-type="species" reg="taurica">taurica</tp:taxon-name-part></tp:taxon-name></italic> from Asketi I Cave: <bold>A</bold> dorso-retrolateral view <bold>B</bold> anterio-retrolateral view <bold>C</bold> retrolateral view <bold>D</bold> ventral view <bold>E</bold> dorsal view <bold>F</bold> ventro-prolateral view. Scale bar: 1.0 mm.</p></caption><graphic xmlns:xlink="http://www.w3.org/1999/xlink" xlink:href="zookeys-1230-037_article-137029__-g003.jpg" position="float" orientation="portrait" xlink:type="simple" id="oo_1270005.jpg"><uri content-type="original_file" xlink:type="simple">https://binary.pensoft.net/fig/1270005</uri></graphic></fig><fig id="F4" position="float" orientation="portrait"><object-id xmlns:xlink="http://www.w3.org/1999/xlink" content-type="doi" xlink:type="simple">10.3897/zookeys.1230.137029.figure4</object-id><object-id xmlns:xlink="http://www.w3.org/1999/xlink" content-type="arpha" xlink:type="simple">A13A54C4-AA54-5D09-B909-5228A0D1E244</object-id><label>Figure 4.</label><caption><p>Male palp of <italic><tp:taxon-name><tp:taxon-name-part taxon-name-part-type="genus" reg="Tegenaria">Tegenaria</tp:taxon-name-part><tp:taxon-name-part taxon-name-part-type="species" reg="taurica">taurica</tp:taxon-name-part></tp:taxon-name></italic> from Asketi I Cave: <bold>A, B</bold> bulbus, retrolateral and ventral views <bold>C, D</bold> fragment of bulbus with median apophysis and tip of conductor, anterio-retrolateral and anterior views <bold>E–G</bold> tibial apophyses, retrolateral, ventro-retrolateral and ventral views. Abbreviations: <italic>Cn</italic> – conductor, <italic>Ct</italic> – tip of conductor, <italic>Em</italic> – embolus, <italic>Ma</italic> – median apophysis, <italic>Td</italic> – dorsal tibial apophysis, <italic>Tl</italic> – lateral tibial apophysis, <italic>Tv</italic> – ventral tibial apophysis. Scale bars: 0.2 mm.</p></caption><graphic xmlns:xlink="http://www.w3.org/1999/xlink" xlink:href="zookeys-1230-037_article-137029__-g004.jpg" position="float" orientation="portrait" xlink:type="simple" id="oo_1270006.jpg"><uri content-type="original_file" xlink:type="simple">https://binary.pensoft.net/fig/1270006</uri></graphic></fig><fig id="F5" position="float" orientation="portrait"><object-id xmlns:xlink="http://www.w3.org/1999/xlink" content-type="doi" xlink:type="simple">10.3897/zookeys.1230.137029.figure5</object-id><object-id xmlns:xlink="http://www.w3.org/1999/xlink" content-type="arpha" xlink:type="simple">5C6094A9-D691-590E-9102-7F5A6E0D25C4</object-id><label>Figure 5.</label><caption><p>Epigynes of <italic><tp:taxon-name><tp:taxon-name-part taxon-name-part-type="genus" reg="Tegenaria">Tegenaria</tp:taxon-name-part><tp:taxon-name-part taxon-name-part-type="species" reg="taurica">taurica</tp:taxon-name-part></tp:taxon-name></italic> from Kuznetsova Cave: <bold>A, B, E</bold> ventral view <bold>C, D, H</bold> dorsal view <bold>F</bold> posterior view <bold>G</bold> lateral view <bold>I</bold> anterior view. Abbreviations: <italic>Co</italic> – copulatory opening, <italic>Df</italic> – fertilization duct, <italic>Ep</italic> – epigynal plate, <italic>Hs</italic> – head of spermatheca. Arrows indicate borders of epigynal plate. Scale bars: 0.2 mm.</p></caption><graphic xmlns:xlink="http://www.w3.org/1999/xlink" xlink:href="zookeys-1230-037_article-137029__-g005.jpg" position="float" orientation="portrait" xlink:type="simple" id="oo_1270007.jpg"><uri content-type="original_file" xlink:type="simple">https://binary.pensoft.net/fig/1270007</uri></graphic></fig></tp:treatment-sec><tp:treatment-sec><!--Section generated to contain objects referenced in tp:taxon-treatment.--><fig id="F17" position="float" orientation="portrait"><object-id xmlns:xlink="http://www.w3.org/1999/xlink" content-type="doi" xlink:type="simple">10.3897/zookeys.1230.137029.figure17</object-id><object-id xmlns:xlink="http://www.w3.org/1999/xlink" content-type="arpha" xlink:type="simple">C78BA9AD-2509-5644-B671-2E214BE3CA02</object-id><label>Figure 17.</label><caption><p>Distributions of cave-dwelling spiders in Crimea (including data from references and this work): <bold>A</bold><italic><tp:taxon-name><tp:taxon-name-part taxon-name-part-type="genus" reg="Tegenaria">Tegenaria</tp:taxon-name-part><tp:taxon-name-part taxon-name-part-type="species" reg="lapicidinarum">lapicidinarum</tp:taxon-name-part></tp:taxon-name></italic> (purple circle), <italic><tp:taxon-name><tp:taxon-name-part taxon-name-part-type="genus" reg="Tegenaria">T.</tp:taxon-name-part><tp:taxon-name-part taxon-name-part-type="species" reg="parietina">parietina</tp:taxon-name-part></tp:taxon-name></italic> (blue circle), <italic><tp:taxon-name><tp:taxon-name-part taxon-name-part-type="genus" reg="Tegenaria">T.</tp:taxon-name-part><tp:taxon-name-part taxon-name-part-type="species" reg="taurica">taurica</tp:taxon-name-part></tp:taxon-name></italic> (orange circle), <italic><tp:taxon-name><tp:taxon-name-part taxon-name-part-type="genus" reg="Amaurobius">Amaurobius</tp:taxon-name-part><tp:taxon-name-part taxon-name-part-type="species" reg="erberi">erberi</tp:taxon-name-part></tp:taxon-name></italic> (yellow circle), <italic><tp:taxon-name><tp:taxon-name-part taxon-name-part-type="genus" reg="Alopecosa">Alopecosa</tp:taxon-name-part><tp:taxon-name-part taxon-name-part-type="species" reg="farinosa">farinosa</tp:taxon-name-part></tp:taxon-name></italic> (grey circle), <italic><tp:taxon-name><tp:taxon-name-part taxon-name-part-type="genus" reg="Pholcus">Pholcus</tp:taxon-name-part><tp:taxon-name-part taxon-name-part-type="species" reg="phalangioides">phalangioides</tp:taxon-name-part></tp:taxon-name></italic> (pink circle), <italic><tp:taxon-name><tp:taxon-name-part taxon-name-part-type="genus" reg="Meta">Meta</tp:taxon-name-part><tp:taxon-name-part taxon-name-part-type="species" reg="bourneti">bourneti</tp:taxon-name-part></tp:taxon-name></italic> (red circle), <italic><tp:taxon-name><tp:taxon-name-part taxon-name-part-type="genus" reg="Metellina">Metellina</tp:taxon-name-part><tp:taxon-name-part taxon-name-part-type="species" reg="segmentata">segmentata</tp:taxon-name-part></tp:taxon-name></italic> (pale blue circle), <italic><tp:taxon-name><tp:taxon-name-part taxon-name-part-type="genus" reg="Metellina">M.</tp:taxon-name-part><tp:taxon-name-part taxon-name-part-type="species" reg="merianae">merianae</tp:taxon-name-part></tp:taxon-name></italic> (green circle), <italic><tp:taxon-name><tp:taxon-name-part taxon-name-part-type="genus" reg="Steatoda">Steatoda</tp:taxon-name-part><tp:taxon-name-part taxon-name-part-type="species" reg="triangulosa">triangulosa</tp:taxon-name-part></tp:taxon-name></italic> (white circle) <bold>B</bold><italic><tp:taxon-name><tp:taxon-name-part taxon-name-part-type="genus" reg="Bisetifer">Bisetifer</tp:taxon-name-part><tp:taxon-name-part taxon-name-part-type="species" reg="gruzin">gruzin</tp:taxon-name-part></tp:taxon-name></italic> (blue circle), <italic><tp:taxon-name><tp:taxon-name-part taxon-name-part-type="genus" reg="Bisetifer">B.</tp:taxon-name-part><tp:taxon-name-part taxon-name-part-type="species" reg="tactus">tactus</tp:taxon-name-part></tp:taxon-name></italic> sp. nov. (purple circle), <italic><tp:taxon-name><tp:taxon-name-part taxon-name-part-type="genus" reg="Caviphantes">Caviphantes</tp:taxon-name-part><tp:taxon-name-part taxon-name-part-type="species" reg="dobrogicus">dobrogicus</tp:taxon-name-part></tp:taxon-name></italic> (green circle), <italic><tp:taxon-name><tp:taxon-name-part taxon-name-part-type="genus" reg="Lepthyphantes">Lepthyphantes</tp:taxon-name-part><tp:taxon-name-part taxon-name-part-type="species" reg="leprosus">leprosus</tp:taxon-name-part></tp:taxon-name></italic> (red circle), <italic><tp:taxon-name><tp:taxon-name-part taxon-name-part-type="genus" reg="Megalepthyphantes">Megalepthyphantes</tp:taxon-name-part><tp:taxon-name-part taxon-name-part-type="species" reg="nebulosus">nebulosus</tp:taxon-name-part></tp:taxon-name></italic> (pale blue circle), <italic><tp:taxon-name><tp:taxon-name-part taxon-name-part-type="genus" reg="Megalepthyphantes">M.</tp:taxon-name-part><tp:taxon-name-part taxon-name-part-type="species" reg="pseudocollinus">pseudocollinus</tp:taxon-name-part></tp:taxon-name></italic> (white circle), <italic><tp:taxon-name><tp:taxon-name-part taxon-name-part-type="genus" reg="Palliduphantes">Palliduphantes</tp:taxon-name-part><tp:taxon-name-part taxon-name-part-type="species" reg="khobarum">khobarum</tp:taxon-name-part></tp:taxon-name></italic> (orange circle), ? <italic><tp:taxon-name><tp:taxon-name-part taxon-name-part-type="genus" reg="Tenuiphantes">Tenuiphantes</tp:taxon-name-part><tp:taxon-name-part taxon-name-part-type="species" reg="zimmermanni">zimmermanni</tp:taxon-name-part></tp:taxon-name></italic> (pink circle), <italic><tp:taxon-name><tp:taxon-name-part taxon-name-part-type="genus" reg="Troglohyphantes">Troglohyphantes</tp:taxon-name-part><tp:taxon-name-part taxon-name-part-type="species" reg="exspectatus">exspectatus</tp:taxon-name-part></tp:taxon-name></italic> sp. nov. (yellow circle), <italic><tp:taxon-name><tp:taxon-name-part taxon-name-part-type="genus" reg="Aituaria">Aituaria</tp:taxon-name-part><tp:taxon-name-part taxon-name-part-type="species" reg="pontica">pontica</tp:taxon-name-part></tp:taxon-name></italic> (grey circle), <italic><tp:taxon-name><tp:taxon-name-part taxon-name-part-type="genus" reg="Aituaria">A.</tp:taxon-name-part><tp:taxon-name-part taxon-name-part-type="species" reg="borutzkyi">borutzkyi</tp:taxon-name-part></tp:taxon-name></italic> (black circle). The numbering of the caves is common for both maps: 1 – in unnamed cave near the city of Bakhchisarai; 2 – Mangupskaya I (= MK-1) Cave; 3 – abandoned aqueduct carved into an unnamed cave-spring in area of the Maksimova Datsha; 4 – Asketi I Cave; 5 – Kay-Kobasy Cave; 6 – Izumrudnaya Сave; 7 – Gekkonovaya Cave; 8 – Gnomov Cave; 9 – Tshernoretshenskaya Cave; 10 – Azis-Koba (= Kara-Koba) Cave; 11 – Mamut-Tshokrak Cave; 12 – Baidar-Tshokrak Cave; 13 – unnamed cave on northeastern slope of Mt. Kilse-Burun; 14 – Skelskaya Cave; 15 – Rodnikovskaya Cave; 16 – Koryta (= Kuznetsova) Cave; 17 – Zemlyanitshnaya Cave; 18 – Kristalnaya (= Maksimovitcha) Cave; 19 – Druzhba Cave; 20 – unnamed cave (= ?Malaya Cave) in Nizhnie Limeny (now Goluboi Zaliv); 21 – Daniltsha-Koba Cave; 22 – Ayu-Teshik Cave; 23 – Villyaburunskaya Cave; 24 – Troizkogo (= Kharkovskaya, ZUG) Сave; 25 – Avantyura Cave; 26 – Kaply-Kayanskaya (= Khaplu-Khoba) Cave; 27 – Ayu-Koba Cave; 28 – grotto in Massandra; 29 – Binbash-Koba Cave; 30 – Paskhalnaya Cave; 31 – Alushtinskaya Cave; 32 – Kizil-Koba (= Krasnaya) Cave; 33 – Sliyanie Cave; 34 – Vostotshny Potok Cave; 35 – Partizanskaya Cave; 36 – grotto on Mt. Yuznaya Demerdzhi; 37 – Tisovaya Cave; 38 – Karani-Koba Cave; 39 – Tuakskaya (= Ful-Koba) Cave; 40 – Tavrida Cave.</p></caption><graphic xmlns:xlink="http://www.w3.org/1999/xlink" xlink:href="zookeys-1230-037_article-137029__-g017.jpg" position="float" orientation="portrait" xlink:type="simple" id="oo_1270019.jpg"><uri content-type="original_file" xlink:type="simple">https://binary.pensoft.net/fig/1270019</uri></graphic></fig></tp:treatment-sec><ref-list><ref id="B10"><mixed-citation xmlns:xlink="http://www.w3.org/1999/xlink" xlink:type="simple"><person-group><name name-style="western"><surname>Charitonov</surname><given-names>DE</given-names></name></person-group> (<year>1947a</year>) <article-title>Contribution to the fauna of spiders Crimean caves. Speleological Bulletin Natural History Institute at M.</article-title><source>Gorky State University, Molotov</source><volume>1</volume>: <fpage>43</fpage>–<lpage>54</lpage>. [In Russian, with English summary]</mixed-citation></ref><ref id="B11"><mixed-citation xmlns:xlink="http://www.w3.org/1999/xlink" xlink:type="simple"><person-group><name name-style="western"><surname>Charitonov</surname><given-names>DE</given-names></name></person-group> (<year>1947b</year>) To the fauna of spiders of the Crimean caves. Abstracts of reports of the karst-speleological conference. Natural Science Institute, Molotov, 1–2. [In Russian]</mixed-citation></ref><ref id="B4"><mixed-citation xmlns:xlink="http://www.w3.org/1999/xlink" xlink:type="simple"><person-group><name name-style="western"><surname>Birstein</surname><given-names>JA</given-names></name></person-group> (<year>1963</year>) Some results of research of the subterranean fauna of Crimea. Proceedings of the Complex Karst Expedition of the USSR Academy of Sciences. Issue 1. USSR Academy of Sciences, Kiev, 123–134. [in Russian]</mixed-citation></ref><ref id="B84"><mixed-citation xmlns:xlink="http://www.w3.org/1999/xlink" xlink:type="simple"><person-group><name name-style="western"><surname>Tyshchenko</surname><given-names>VP</given-names></name></person-group> (<year>1971</year>) <source>Key to spiders in the European part of the USSR. Keys to the fauna of the USSR, published by the Zoological Institute of the Academy of Sciences of the USSR. Issue 109.</source><publisher-name>Nauka</publisher-name>, <publisher-loc>Leningrad</publisher-loc>, <size units="page">281 pp</size>. [In Russian]</mixed-citation></ref><ref id="B50"><mixed-citation xmlns:xlink="http://www.w3.org/1999/xlink" xlink:type="simple"><person-group><name name-style="western"><surname>Mikhailov</surname><given-names>KG</given-names></name></person-group> (<year>1997</year>) <source>Catalogue of the spiders of the territories of the former Soviet Union (<tp:taxon-name><tp:taxon-name-part taxon-name-part-type="class">Arachnida</tp:taxon-name-part></tp:taxon-name>, <tp:taxon-name><tp:taxon-name-part taxon-name-part-type="order">Aranei</tp:taxon-name-part></tp:taxon-name>).</source><publisher-name>Zoological Museum of the Moscow State University</publisher-name>, <publisher-loc>Moscow</publisher-loc>, <size units="page">416 pp</size>.</mixed-citation></ref><ref id="B51"><mixed-citation xmlns:xlink="http://www.w3.org/1999/xlink" xlink:type="simple"><person-group><name name-style="western"><surname>Mikhailov</surname><given-names>KG</given-names></name></person-group> (<year>1998</year>) <source>Catalogue of the spiders (<tp:taxon-name><tp:taxon-name-part taxon-name-part-type="class">Arachnida</tp:taxon-name-part></tp:taxon-name>, <tp:taxon-name><tp:taxon-name-part taxon-name-part-type="order">Aranei</tp:taxon-name-part></tp:taxon-name>) of the territories of the former Soviet Union. Addendum 1.</source><publisher-name>KMK Scientific Press Ltd</publisher-name>, <publisher-loc>Moscow</publisher-loc>, <size units="page">50 pp</size>.</mixed-citation></ref><ref id="B20"><mixed-citation xmlns:xlink="http://www.w3.org/1999/xlink" xlink:type="simple"><person-group><name name-style="western"><surname>Esyunin</surname><given-names>SL</given-names></name><name name-style="western"><surname>Farzalieva</surname><given-names>GSh</given-names></name></person-group> (<year>2001</year>) <article-title>Redescription of <italic><tp:taxon-name><tp:taxon-name-part taxon-name-part-type="genus">Tegenaria</tp:taxon-name-part><tp:taxon-name-part taxon-name-part-type="species">taurica</tp:taxon-name-part></tp:taxon-name></italic> Charitonov, 1947 (<tp:taxon-name><tp:taxon-name-part taxon-name-part-type="order">Aranei</tp:taxon-name-part></tp:taxon-name>: <tp:taxon-name><tp:taxon-name-part taxon-name-part-type="family">Agelenidae</tp:taxon-name-part></tp:taxon-name>).</article-title><source><tp:taxon-name><tp:taxon-name-part taxon-name-part-type="phylum">Arthropoda</tp:taxon-name-part></tp:taxon-name> Selecta</source><volume>10</volume>(<issue>3</issue>): <fpage>261</fpage>–<lpage>263</lpage>.</mixed-citation></ref><ref id="B35"><mixed-citation xmlns:xlink="http://www.w3.org/1999/xlink" xlink:type="simple"><person-group><name name-style="western"><surname>Kovblyuk</surname><given-names>NM</given-names></name></person-group> (<year>2002</year>) On the issue of endemism of Crimean spiders (<tp:taxon-name><tp:taxon-name-part taxon-name-part-type="class">Arachnida</tp:taxon-name-part></tp:taxon-name>, <tp:taxon-name><tp:taxon-name-part taxon-name-part-type="order">Aranei</tp:taxon-name-part></tp:taxon-name>). Reserves of the Crimea. Biodiversity in priority areas: 5 years after Gurzuf. Materials of the II scientific conference, Simferopol, April 25–26, 2002. CSMU, Simferopol, 103–109. [in Russian]</mixed-citation></ref><ref id="B1"><mixed-citation xmlns:xlink="http://www.w3.org/1999/xlink" xlink:type="simple"><person-group><name name-style="western"><surname>Amelichev</surname><given-names>G</given-names></name><name name-style="western"><surname>Shkvyrya</surname><given-names>M</given-names></name><name name-style="western"><surname>Nedrya</surname><given-names>Y</given-names></name></person-group> (<year>2004</year>) <article-title>Description of the caves of Mountain Crimea.</article-title> In: <person-group><name name-style="western"><surname>Zagorodniuk</surname><given-names>I</given-names></name></person-group> (<role>Ed.</role>) <issue-title>The Cave Fauna of Ukraine.</issue-title><source>Kiev</source>, <fpage>131</fpage>–<lpage>143</lpage>. [in Ukrainian]</mixed-citation></ref><ref id="B21"><mixed-citation xmlns:xlink="http://www.w3.org/1999/xlink" xlink:type="simple"><person-group><name name-style="western"><surname>Evtushenko</surname><given-names>K</given-names></name></person-group> (<year>2004</year>) <article-title>Spiders (<tp:taxon-name><tp:taxon-name-part taxon-name-part-type="order">Aranei</tp:taxon-name-part></tp:taxon-name>).</article-title> In: <person-group><name name-style="western"><surname>Zagorodniuk</surname><given-names>I</given-names></name></person-group> (<role>Ed.</role>) <issue-title>The Cave Fauna of Ukraine.</issue-title><source>Kiev</source>, <fpage>64</fpage>–<lpage>68</lpage>. [in Ukrainian]</mixed-citation></ref><ref id="B36"><mixed-citation xmlns:xlink="http://www.w3.org/1999/xlink" xlink:type="simple"><person-group><name name-style="western"><surname>Kovblyuk</surname><given-names>NM</given-names></name></person-group> (<year>2004a</year>) Catalog of spiders (<tp:taxon-name><tp:taxon-name-part taxon-name-part-type="class">Arachnida</tp:taxon-name-part></tp:taxon-name>: <tp:taxon-name><tp:taxon-name-part taxon-name-part-type="order">Aranei</tp:taxon-name-part></tp:taxon-name>) of the Crimea. Questions of development of the Crimea. Scientific and Practical Discussion and Analytical Collection, 15 (Problems of Inventory of the Crimean Biota), Tavria-Plus, Simferopol, 211–262. [in Russian]</mixed-citation></ref><ref id="B37"><mixed-citation xmlns:xlink="http://www.w3.org/1999/xlink" xlink:type="simple"><person-group><name name-style="western"><surname>Kovblyuk</surname><given-names>NM</given-names></name></person-group> (<year>2004b</year>) <article-title>Redescription and synonymy of <italic><tp:taxon-name><tp:taxon-name-part taxon-name-part-type="genus">Tegenaria</tp:taxon-name-part><tp:taxon-name-part taxon-name-part-type="species">lapicidinarum</tp:taxon-name-part></tp:taxon-name></italic> (<tp:taxon-name><tp:taxon-name-part taxon-name-part-type="order">Aranei</tp:taxon-name-part></tp:taxon-name>, <tp:taxon-name><tp:taxon-name-part taxon-name-part-type="family">Agelenidae</tp:taxon-name-part></tp:taxon-name>).</article-title><source>Vestnik Zoologii</source><volume>38</volume>(<issue>3</issue>): <fpage>43</fpage>–<lpage>51</lpage>. [in Russian with English summary]</mixed-citation></ref><ref id="B38"><mixed-citation xmlns:xlink="http://www.w3.org/1999/xlink" xlink:type="simple"><person-group><name name-style="western"><surname>Kovblyuk</surname><given-names>NM</given-names></name></person-group> (<year>2004c</year>) <article-title>A survey of spider species with Crimeo-Caucasian disjunct ranges (<tp:taxon-name><tp:taxon-name-part taxon-name-part-type="class">Arachnida</tp:taxon-name-part></tp:taxon-name>, <tp:taxon-name><tp:taxon-name-part taxon-name-part-type="order">Araneae</tp:taxon-name-part></tp:taxon-name>).</article-title> In: <person-group><name name-style="western"><surname>F Samu</surname><given-names>and Cs Szinetar</given-names></name></person-group> (<role>Eds</role>) <issue-title>European Arachnology 2002.</issue-title><source>Plant Protection Institute &amp; Berzsenyi College, Budapest</source>, <fpage>251</fpage>–<lpage>258</lpage>.</mixed-citation></ref><ref id="B89"><mixed-citation xmlns:xlink="http://www.w3.org/1999/xlink" xlink:type="simple"><person-group><name name-style="western"><surname>Zagorodniuk</surname><given-names>I</given-names></name><name name-style="western"><surname>Vargovitsh</surname><given-names>R</given-names></name></person-group> (<year>2004</year>) <article-title>Checklist of cave fauna of Ukraine.</article-title> In: <person-group><name name-style="western"><surname>Zagorodniuk</surname><given-names>I</given-names></name></person-group> (<role>Ed.</role>) <issue-title>The cave fauna of Ukraine.</issue-title><source>Kiev</source>, <fpage>191</fpage>–<lpage>216</lpage>. [in Ukrainian]</mixed-citation></ref><ref id="B40"><mixed-citation xmlns:xlink="http://www.w3.org/1999/xlink" xlink:type="simple"><person-group><name name-style="western"><surname>Kovblyuk</surname><given-names>NM</given-names></name></person-group> (<year>2010</year>) Diversity and endemism of spiders (<tp:taxon-name><tp:taxon-name-part taxon-name-part-type="class">Arachnida</tp:taxon-name-part></tp:taxon-name>: <tp:taxon-name><tp:taxon-name-part taxon-name-part-type="order">Araneae</tp:taxon-name-part></tp:taxon-name>) of the Crimean Peninsula, Ukraine. Book of abstracts of the 18<sup>th</sup> International Congress of Arachnology, Siedlce, 11–17 July 2010, University of Podlasie &amp; International Society of Arachnology, Siedlce, 224–226.</mixed-citation></ref><ref id="B52"><mixed-citation xmlns:xlink="http://www.w3.org/1999/xlink" xlink:type="simple"><person-group><name name-style="western"><surname>Mikhailov</surname><given-names>KG</given-names></name></person-group> (<year>2013</year>) <source>The spiders (<tp:taxon-name><tp:taxon-name-part taxon-name-part-type="class">Arachnida</tp:taxon-name-part></tp:taxon-name>: <tp:taxon-name><tp:taxon-name-part taxon-name-part-type="order">Aranei</tp:taxon-name-part></tp:taxon-name>) of Russia and adjacent countries: a non-annotated checklist. <tp:taxon-name><tp:taxon-name-part taxon-name-part-type="phylum">Arthropoda</tp:taxon-name-part></tp:taxon-name> Selecta, Supplement 3.</source><publisher-name>KMK Scientific Press</publisher-name>, <publisher-loc>Moscow</publisher-loc>, <size units="page">262 pp</size>.</mixed-citation></ref><ref id="B5"><mixed-citation xmlns:xlink="http://www.w3.org/1999/xlink" xlink:type="simple"><person-group><name name-style="western"><surname>Bolzern</surname><given-names>A</given-names></name><name name-style="western"><surname>Burckhardt</surname><given-names>D</given-names></name><name name-style="western"><surname>Hanggi</surname><given-names>A</given-names></name></person-group> (<year>2013</year>) <article-title>Phylogeny and taxonomy of European funnel-web spiders of the <italic><tp:taxon-name><tp:taxon-name-part taxon-name-part-type="genus">Tegenaria</tp:taxon-name-part></tp:taxon-name></italic>-<italic><tp:taxon-name><tp:taxon-name-part taxon-name-part-type="genus">Malthonica</tp:taxon-name-part></tp:taxon-name></italic> complex (<tp:taxon-name><tp:taxon-name-part taxon-name-part-type="order">Araneae</tp:taxon-name-part></tp:taxon-name>: <tp:taxon-name><tp:taxon-name-part taxon-name-part-type="family">Agelenidae</tp:taxon-name-part></tp:taxon-name>) based upon morphological and molecular data.</article-title><source>Zoological Journal of the Linnean Society</source><volume>168</volume>: <fpage>723</fpage>–<lpage>848</lpage>. <ext-link xlink:href="10.1111/zoj.12040" ext-link-type="doi" xlink:type="simple">https://doi.org/10.1111/zoj.12040</ext-link></mixed-citation></ref><ref id="B41"><mixed-citation xmlns:xlink="http://www.w3.org/1999/xlink" xlink:type="simple"><person-group><name name-style="western"><surname>Kovblyuk</surname><given-names>NM</given-names></name></person-group> (<year>2014</year>) <article-title>Spiders (<tp:taxon-name><tp:taxon-name-part taxon-name-part-type="class">Arachnida</tp:taxon-name-part></tp:taxon-name>, <tp:taxon-name><tp:taxon-name-part taxon-name-part-type="order">Aranei</tp:taxon-name-part></tp:taxon-name>) of Crimea: faunogenesis and hypothesis of Pontida.</article-title><source>Ukrainska Entomofaunistyka</source><volume>5</volume>(<issue>2</issue>): <fpage>29</fpage>–<lpage>53</lpage>. [In Russian, with English summary]</mixed-citation></ref><ref id="B42"><mixed-citation xmlns:xlink="http://www.w3.org/1999/xlink" xlink:type="simple"><person-group><name name-style="western"><surname>Kovblyuk</surname><given-names>MM</given-names></name><name name-style="western"><surname>Kastrygina</surname><given-names>ZA</given-names></name></person-group> (<year>2015</year>) <article-title>Updated catalogue of the spiders (<tp:taxon-name><tp:taxon-name-part taxon-name-part-type="class">Arachnida</tp:taxon-name-part></tp:taxon-name>, <tp:taxon-name><tp:taxon-name-part taxon-name-part-type="order">Aranei</tp:taxon-name-part></tp:taxon-name>) of the Crimea.</article-title><source>Ukrainska Entomofaunistyka</source><volume>6</volume>(<issue>2</issue>): <fpage>1</fpage>–<lpage>81</lpage>. [In Russian, with English summary]</mixed-citation></ref><ref id="B79"><mixed-citation xmlns:xlink="http://www.w3.org/1999/xlink" xlink:type="simple"><person-group><name name-style="western"><surname>Turbanov</surname><given-names>IS</given-names></name><name name-style="western"><surname>Palatov</surname><given-names>DM</given-names></name><name name-style="western"><surname>Golovatch</surname><given-names>SI</given-names></name></person-group> (<year>2016b</year>) <article-title>The present state of the art of biospeleology in Russia and the countries of the former Soviet Union: a review of the cave (endogean) invertebrate fauna. 2. <tp:taxon-name><tp:taxon-name-part taxon-name-part-type="class">Arachnida</tp:taxon-name-part></tp:taxon-name> – Acknowledgments.</article-title><source>Zoologicheskiy Zhurnal</source><volume>95</volume>(<issue>11</issue>): <fpage>1283</fpage>–<lpage>1304</lpage>. [In Russian, with English summary] <ext-link xlink:href="10.7868/S0044513416100093" ext-link-type="doi" xlink:type="simple">https://doi.org/10.7868/S0044513416100093</ext-link></mixed-citation></ref><ref id="B65"><mixed-citation xmlns:xlink="http://www.w3.org/1999/xlink" xlink:type="simple"><person-group><name name-style="western"><surname>Prokopov</surname><given-names>GA</given-names></name><name name-style="western"><surname>Turbanov</surname><given-names>IS</given-names></name></person-group> (<year>2017</year>) To the question of speleofauna formation in the Crimean Peninsula. Materials of the II All-Russia Youth Conference “Biospeleological studies in Russia and neighbouring states”, Moscow, December 1–2, 2017. Filigran, Yaroslavl, 99–106. [in Russian with English summary]</mixed-citation></ref><ref id="B47"><mixed-citation xmlns:xlink="http://www.w3.org/1999/xlink" xlink:type="simple"><person-group><name name-style="western"><surname>Mammola</surname><given-names>S</given-names></name><name name-style="western"><surname>Cardoso</surname><given-names>P</given-names></name><name name-style="western"><surname>Ribera</surname><given-names>C</given-names></name><name name-style="western"><surname>Pavlek</surname><given-names>M</given-names></name><name name-style="western"><surname>Isaia</surname><given-names>M</given-names></name></person-group> (<year>2018</year>) <article-title>A synthesis on cave-dwelling spiders in Europe.</article-title><source>Journal of Zoological Systematics and Evolutionary Research</source><volume>56</volume>(<issue>1</issue>): <fpage>301</fpage>–<lpage>316</lpage>. <ext-link xlink:href="10.1111/jzs.12201" ext-link-type="doi" xlink:type="simple">https://doi.org/10.1111/jzs.12201</ext-link></mixed-citation></ref><ref id="B68"><mixed-citation xmlns:xlink="http://www.w3.org/1999/xlink" xlink:type="simple"><person-group><name name-style="western"><surname>Samokhin</surname><given-names>GV</given-names></name><name name-style="western"><surname>Shelepin</surname><given-names>AL</given-names></name><name name-style="western"><surname>Turbanov</surname><given-names>IS</given-names></name></person-group> (<year>2019</year>) Kizil-Koba Cave (Krasnaya) In: Shelepin AL et al. (Eds) Atlas of caves of Russia. Russian Geographical Society, Russian Union of Speleologists. Moscow, 242–253. [in Russian]</mixed-citation></ref><ref id="B44"><mixed-citation xmlns:xlink="http://www.w3.org/1999/xlink" xlink:type="simple"><person-group><name name-style="western"><surname>Lebedinsky</surname><given-names>Ya</given-names></name></person-group> (<year>1904</year>) <article-title>To the fauna of the Crimean caves. Continuation.</article-title><source>Notes of the Novorossiysk Society of Naturalists</source><volume>25</volume>(<issue>2</issue>): <fpage>75</fpage>–<lpage>88</lpage>. [2 pls.] [In Russian]</mixed-citation></ref><ref id="B7"><mixed-citation xmlns:xlink="http://www.w3.org/1999/xlink" xlink:type="simple"><person-group><name name-style="western"><surname>Charitonov</surname><given-names>DE</given-names></name></person-group> (<year>1932</year>) <source>Catalog of Russian spiders.</source><publisher-name>Publishing House of the Academy of Sciences of the USSR</publisher-name>, <publisher-loc>Leningrad</publisher-loc>, <size units="page">206 pp</size>. [Appendix to vol. 32 of the Annuaire du Musée Zoologique de l’Académie des Sciences] [In Russian]</mixed-citation></ref><ref id="B9"><mixed-citation xmlns:xlink="http://www.w3.org/1999/xlink" xlink:type="simple"><person-group><name name-style="western"><surname>Charitonov</surname><given-names>DE</given-names></name></person-group> (<year>1939</year>) About cave spiders of Abkhazia. Materials for the fauna of Abkhazia. Publishing House of the Georgian Branch of the Academy of Sciences of the USSR, Tbilisi, 197–211.</mixed-citation></ref><ref id="B81"><mixed-citation xmlns:xlink="http://www.w3.org/1999/xlink" xlink:type="simple"><person-group><name name-style="western"><surname>Turbanov</surname><given-names>IS</given-names></name><name name-style="western"><surname>Kebets</surname><given-names>SN</given-names></name><name name-style="western"><surname>Amelichev</surname><given-names>GN</given-names></name></person-group> (<year>2019a</year>) Mamut-Tshokrak Cave. In: Shelepin AL et al. (Eds) Atlas of caves of Russia. Russian Geographical Society, Russian Union of Speleologists. Moscow, 217–222. [in Russian]</mixed-citation></ref><ref id="B45"><mixed-citation xmlns:xlink="http://www.w3.org/1999/xlink" xlink:type="simple"><person-group><name name-style="western"><surname>Lebedinsky</surname><given-names>Ya</given-names></name></person-group> (<year>1914</year>) To the fauna of the Crimean caves 40 (1): 113–128. [2 pls.] [In Russian]</mixed-citation></ref><ref id="B53"><mixed-citation xmlns:xlink="http://www.w3.org/1999/xlink" xlink:type="simple"><person-group><name name-style="western"><surname>Mkheidze</surname><given-names>TS</given-names></name></person-group> (<year>1997</year>) <source>Spiders of Georgia (systematics, ecology, zoogeographic review).</source><publisher-name>Tbilisi University</publisher-name>, <publisher-loc>Tbilisi</publisher-loc>, <size units="page">390 pp</size>. [in Georgian]</mixed-citation></ref></ref-list></tp:taxon-treatment>
