# Supplementary material for: ﻿A review of cave spiders (Arachnida, Araneae) of the Crimean Mountains, with descriptions of two new species
Source: Zookeys. 2025 Mar 5;1230:37–80. doi: 10.3897/zookeys.1230.137029 (PMC11905112; doi:10.3897/zookeys.1230.137029)
Supplement: XML Treatment for Bisetifer tactus [file zookeys.1230.137029-treatment6.xml]

<!DOCTYPE tp:taxon-treatment
  PUBLIC "-//TaxonX//DTD Taxonomic Treatment Publishing DTD v0 20100105//EN" "tax-treatment-NSO.dtd">
<tp:taxon-treatment xmlns:tp="http://www.plazi.org/taxpub"><tp:treatment-meta><kwd-group><label>Taxon classification</label><kwd>
                  <named-content content-type="kingdom">Animalia</named-content>
                </kwd><kwd>
                  <named-content content-type="order">Araneae</named-content>
                </kwd><kwd>
                  <named-content content-type="family">Linyphiidae</named-content>
                </kwd></kwd-group><mixed-citation publication-type="journal"><person-group><name><surname>Nadolny</surname><given-names>Anton A.</given-names></name><name><surname>Turbanov</surname><given-names>Ilya S.</given-names></name></person-group><article-title>﻿A review of cave spiders (<tp:taxon-name><tp:taxon-name-part taxon-name-part-type="class">Arachnida</tp:taxon-name-part></tp:taxon-name>, <tp:taxon-name><tp:taxon-name-part taxon-name-part-type="order">Araneae</tp:taxon-name-part></tp:taxon-name>) of the Crimean Mountains, with descriptions of two new species</article-title><source>Zookeys</source><day>05</day><month>03</month><year>2025</year><volume>1230</volume><fpage>37</fpage><lpage>80</lpage><pub-id pub-id-type="doi">10.3897/zookeys.1230.137029</pub-id></mixed-citation></tp:treatment-meta><tp:nomenclature><label>﻿</label><tp:taxon-name>
                <object-id xmlns:xlink="http://www.w3.org/1999/xlink" content-type="arpha" xlink:type="simple">AF2939BE-8B72-5B6B-A73B-1C6DFC17B210</object-id>
                <tp:taxon-name-part taxon-name-part-type="genus" reg="Bisetifer">Bisetifer</tp:taxon-name-part>
                <tp:taxon-name-part taxon-name-part-type="species" reg="tactus">tactus</tp:taxon-name-part>
                <object-id xmlns:xlink="http://www.w3.org/1999/xlink" content-type="zoobank" xlink:type="simple">https://zoobank.org/80D9BAAF-5BF5-4C07-BB48-8CFC1147420F</object-id>
              </tp:taxon-name><tp:taxon-status xmlns:xlink="http://www.w3.org/1999/xlink" xlink:type="simple">sp. nov.</tp:taxon-status><xref ref-type="fig" rid="F6">Figs 6E, F</xref><xref ref-type="fig" rid="F7">, 7</xref><xref ref-type="fig" rid="F8">, 8</xref><xref ref-type="fig" rid="F9">, 9</xref></tp:nomenclature><tp:treatment-sec sec-type="type material" id="SECID0EOTAG"><title>Type material.</title><p><bold><italic>Holotype</italic></bold> • ♂ (<named-content xmlns:xlink="http://www.w3.org/1999/xlink" content-type="dwc:institutional_code" xlink:title="Zoological Museum of the Moscow State University" xlink:href="http://grbio.org/institution/zoological-museum-moscow-lomonosov-state-university" xlink:type="simple">ZMMU</named-content> Ta-8255), Crimea, nr Sevastopol, Tshernaya River canyon, Tshernoretshenskaya Cave, 3.III.2018, I.S. Turbanov leg. <bold><italic>Paratypes</italic></bold> • 3 ♀♀ (<named-content xmlns:xlink="http://www.w3.org/1999/xlink" content-type="dwc:institutional_code" xlink:title="Zoological Museum of the Moscow State University" xlink:href="http://grbio.org/institution/zoological-museum-moscow-lomonosov-state-university" xlink:type="simple">ZMMU</named-content> Ta-8256), 5.V.2017 • 1 ♀ (<abbrev xmlns:xlink="http://www.w3.org/1999/xlink" xlink:title="V.I. Vernadsky Tavrida National University" id="ABBRID0EEUAG" xlink:type="simple">TNU</abbrev> 10235), 4.V.2018, same cave and collector as for a holotype.</p></tp:treatment-sec><tp:treatment-sec sec-type="diagnosis" id="SECID0EIUAG"><title>Diagnosis.</title><p><italic><tp:taxon-name><tp:taxon-name-part taxon-name-part-type="genus" reg="Bisetifer">Bisetifer</tp:taxon-name-part><tp:taxon-name-part taxon-name-part-type="species" reg="tactus">tactus</tp:taxon-name-part></tp:taxon-name></italic> sp. nov. has reduced eyes (Figs <xref ref-type="fig" rid="F7">7A–F</xref>, <xref ref-type="fig" rid="F8">8A–D</xref>) (vs other congeners, <italic><tp:taxon-name><tp:taxon-name-part taxon-name-part-type="genus" reg="Bisetifer">B.</tp:taxon-name-part><tp:taxon-name-part taxon-name-part-type="species" reg="cephalotus">cephalotus</tp:taxon-name-part></tp:taxon-name></italic> and <italic><tp:taxon-name><tp:taxon-name-part taxon-name-part-type="genus" reg="Bisetifer">B.</tp:taxon-name-part><tp:taxon-name-part taxon-name-part-type="species" reg="gruzin">gruzin</tp:taxon-name-part></tp:taxon-name></italic>, have well developed eyes, see <xref ref-type="bibr" rid="B74">Tanasevitch et al. 2015</xref>: figs 1–6). Additionally, <italic><tp:taxon-name><tp:taxon-name-part taxon-name-part-type="genus" reg="Bisetifer">B.</tp:taxon-name-part><tp:taxon-name-part taxon-name-part-type="species" reg="tactus">tactus</tp:taxon-name-part></tp:taxon-name></italic> sp. nov. differs from its congeners in having: 1) the embolus hidden between radix and distal suprategular apophysis (Figs <xref ref-type="fig" rid="F8">8G, H</xref>, <xref ref-type="fig" rid="F9">9A, C, D</xref>) (vs not hidden, well visible, see <xref ref-type="bibr" rid="B74">Tanasevitch et al. 2015</xref>: figs 7, 19); 2) the hook-shaped and pointed apical part of radix (Figs <xref ref-type="fig" rid="F8">8G</xref>, <xref ref-type="fig" rid="F9">9C</xref>) (vs conical in <italic><tp:taxon-name><tp:taxon-name-part taxon-name-part-type="genus" reg="Bisetifer">B.</tp:taxon-name-part><tp:taxon-name-part taxon-name-part-type="species" reg="cephalotus">cephalotus</tp:taxon-name-part></tp:taxon-name></italic> and flat in <italic><tp:taxon-name><tp:taxon-name-part taxon-name-part-type="genus" reg="Bisetifer">B.</tp:taxon-name-part><tp:taxon-name-part taxon-name-part-type="species" reg="gruzin">gruzin</tp:taxon-name-part></tp:taxon-name></italic>, see <xref ref-type="bibr" rid="B74">Tanasevitch et al. 2015</xref>: figs 9, 14, 23, 28–29); 3) the distal suprategular apophysis without a complicated arrangement of apophyses, with barbs on its edge (Figs <xref ref-type="fig" rid="F8">8G</xref>, <xref ref-type="fig" rid="F9">9A, C, D</xref>) (vs with apophyses, without barbs, see <xref ref-type="bibr" rid="B74">Tanasevitch et al. 2015</xref>: figs 7, 19); 4) the oval posterior edge of epigyne (Figs <xref ref-type="fig" rid="F6">6E</xref>, <xref ref-type="fig" rid="F9">9E</xref>) (vs with nipple-shaped outgrowths in <italic><tp:taxon-name><tp:taxon-name-part taxon-name-part-type="genus" reg="Bisetifer">B.</tp:taxon-name-part><tp:taxon-name-part taxon-name-part-type="species" reg="cephalotus">cephalotus</tp:taxon-name-part></tp:taxon-name></italic>, with bow-shaped outgrowths in <italic><tp:taxon-name><tp:taxon-name-part taxon-name-part-type="genus" reg="Bisetifer">B.</tp:taxon-name-part><tp:taxon-name-part taxon-name-part-type="species" reg="gruzin">gruzin</tp:taxon-name-part></tp:taxon-name></italic>, see Fig. <xref ref-type="fig" rid="F6">6B, C</xref> and <xref ref-type="bibr" rid="B74">Tanasevitch et al. 2015</xref>: figs 17, 30).</p><fig id="F7" position="float" orientation="portrait"><object-id xmlns:xlink="http://www.w3.org/1999/xlink" content-type="doi" xlink:type="simple">10.3897/zookeys.1230.137029.figure7</object-id><object-id xmlns:xlink="http://www.w3.org/1999/xlink" content-type="arpha" xlink:type="simple">63C37745-19D9-5269-824F-297BA3EACBFF</object-id><label>Figure 7.</label><caption><p>General appearance of male holotype and female paratype of <italic><tp:taxon-name><tp:taxon-name-part taxon-name-part-type="genus" reg="Bisetifer">Bisetifer</tp:taxon-name-part><tp:taxon-name-part taxon-name-part-type="species" reg="tactus">tactus</tp:taxon-name-part></tp:taxon-name></italic> sp. nov. from Tshernoretshenskaya Cave: <bold>A, B</bold> male and female habitus, dorsal <bold>C</bold> female prosoma, anteriorly <bold>D, E</bold> male prosoma, anteriorly in different aspects <bold>F</bold> male prosoma, dorsal. Scale bars: 0.5 mm (<bold>A, B</bold>); 0.2 mm (<bold>C–F</bold>).</p></caption><graphic xmlns:xlink="http://www.w3.org/1999/xlink" xlink:href="zookeys-1230-037_article-137029__-g007.jpg" position="float" orientation="portrait" xlink:type="simple" id="oo_1270009.jpg"><uri content-type="original_file" xlink:type="simple">https://binary.pensoft.net/fig/1270009</uri></graphic></fig><fig id="F8" position="float" orientation="portrait"><object-id xmlns:xlink="http://www.w3.org/1999/xlink" content-type="doi" xlink:type="simple">10.3897/zookeys.1230.137029.figure8</object-id><object-id xmlns:xlink="http://www.w3.org/1999/xlink" content-type="arpha" xlink:type="simple">D5A7B661-D62B-52E2-BFF0-312F31ADF86F</object-id><label>Figure 8.</label><caption><p>Details of female paratype and male holotype of <italic><tp:taxon-name><tp:taxon-name-part taxon-name-part-type="genus" reg="Bisetifer">Bisetifer</tp:taxon-name-part><tp:taxon-name-part taxon-name-part-type="species" reg="tactus">tactus</tp:taxon-name-part></tp:taxon-name></italic> sp. nov. from Tshernoretshenskaya Cave: <bold>A, B</bold> female prosoma, anterior and lateral views <bold>C, D</bold> male prosoma, lateral and anterior views <bold>E</bold> top of head part of male carapace, anterior view <bold>F</bold> male palp, retrolateral view <bold>G, H</bold> embolic division, ventro-retrolateral and ventro-apical views <bold>I</bold> fragment of male palpal tibia and paracymbium, posterior view. Abbreviations: <italic>Da</italic> – distal suprategular apophysis, <italic>Em</italic> – embolus, <italic>Pa</italic> – paracymbium, <italic>Rx</italic> – radix, <italic>Sa</italic> – setae at apex of palpal tibial apophysis. Scale bars: 0.3 mm (<bold>A–D</bold>); 0.1 mm (<bold>F</bold>); 0.05 mm (<bold>G–I</bold>).</p></caption><graphic xmlns:xlink="http://www.w3.org/1999/xlink" xlink:href="zookeys-1230-037_article-137029__-g008.jpg" position="float" orientation="portrait" xlink:type="simple" id="oo_1270010.jpg"><uri content-type="original_file" xlink:type="simple">https://binary.pensoft.net/fig/1270010</uri></graphic></fig><fig id="F9" position="float" orientation="portrait"><object-id xmlns:xlink="http://www.w3.org/1999/xlink" content-type="doi" xlink:type="simple">10.3897/zookeys.1230.137029.figure9</object-id><object-id xmlns:xlink="http://www.w3.org/1999/xlink" content-type="arpha" xlink:type="simple">E011A185-7B12-5FDD-973E-C328AEC70F00</object-id><label>Figure 9.</label><caption><p>Male holotype and female paratype copulatory organs of <italic><tp:taxon-name><tp:taxon-name-part taxon-name-part-type="genus" reg="Bisetifer">Bisetifer</tp:taxon-name-part><tp:taxon-name-part taxon-name-part-type="species" reg="tactus">tactus</tp:taxon-name-part></tp:taxon-name></italic> sp. nov. from Tshernoretshenskaya Cave: <bold>A</bold> male palp, retrolateral view <bold>B</bold> male palpal tibia, dorsal view <bold>C, D</bold> bulbus, ventral and prolateral views <bold>E, F</bold> epigyne, ventral and dorsal views <bold>G</bold> spermatheca, ventral view. Abbreviations: <italic>Bs</italic> – base of spermatheca, <italic>Cd</italic> – copulatory duct, <italic>Co</italic> – copulatory opening, <italic>Da</italic> – distal suprategular apophysis, <italic>Df</italic> – fertilisation duct, <italic>Em</italic> – embolus, <italic>Fo</italic> – fertilisation opening, <italic>Hs</italic> – head of spermatheca, <italic>Me</italic> – membrane of spermatheca, <italic>Ou</italic> – outgrowths of epigyne, <italic>Pa</italic> – paracymbium, <italic>Rx</italic> – radix, <italic>Sa</italic> – setae at apex of palpal tibial apophysis. Scale bars: 0.1 mm (<bold>A–F</bold>); not scaled (<bold>G</bold>).</p></caption><graphic xmlns:xlink="http://www.w3.org/1999/xlink" xlink:href="zookeys-1230-037_article-137029__-g009.jpg" position="float" orientation="portrait" xlink:type="simple" id="oo_1270011.jpg"><uri content-type="original_file" xlink:type="simple">https://binary.pensoft.net/fig/1270011</uri></graphic></fig></tp:treatment-sec><tp:treatment-sec sec-type="description" id="SECID0E54AG"><title>Description.</title><p><bold>Male.</bold> Total length 1.5. Carapace 0.63 long, 0.5 wide, pale brown; modified as in Figs <xref ref-type="fig" rid="F7">7D, E</xref>, <xref ref-type="fig" rid="F8">8C, D</xref>: head part conical, with setae. Eyes reduced, almost completely disappeared (head part with small pale spots, visible under light microscope; no lens visible under SEM). Chelicerae 0.31, brownish, transverse shallow cuticular grooves throughout the basal segment. Legs pale brown, chaetotaxy 2.2.1.1, metatarsi I–IV spineless, metatarsi IV without trichobothrium, TmI 0.35, leg I 2.47 long (0.69+0.18+0.63+0.52+0.45), leg IV 2.53 long (0.71+0.17+0.69+0.54+0.42). Palp as in Figs <xref ref-type="fig" rid="F8">8F–I</xref>, <xref ref-type="fig" rid="F9">9A–D</xref>: tibia with a ventro-retrolateral apophysis and two large setae on its tip, distally setae poorly serrate; paracymbium L-shaped; distal suprategular apophysis – flat, curved, and pointed, with barbs on its anterior edge; embolus small, situated in a cavity between distal suprategular apophysis and radix; apical part of radix hook-shaped and pointed distally, well-sclerotised process, retrolaterally with membrane. Abdomen pale grey.</p><p><bold>Female.</bold> Total length 1.58. Carapace 0.77 long, 0.59 wide; unmodified. Eyes reduced, almost completely disappeared (head part with small pale spots, clearly visible under light microscope; a few poorly developed lenses visible under SEM). Chelicerae 0.36, transverse shallow cuticular grooves throughout the basal segment. TmI 0.44. Leg I 2.64 long (0.73+0.21+0.7+0.54+0.46), leg IV 2.78 long (0.8+0.2+0.77+0.59+0.42). Body colouration and spination as in the male. Epigyne as in Figs <xref ref-type="fig" rid="F6">6E, F</xref>, <xref ref-type="fig" rid="F9">9E–G</xref>: epigynal plate oval, with lateral outgrowths in which copulatory ducts open; spermathecae consists of two parts: base with copulatory duct and head with receptacle and fertilisation duct; cavity of receptacle subdivided on ventral and dorsal parts.</p></tp:treatment-sec><tp:treatment-sec sec-type="variation" id="SECID0EC6AG"><title>Variation.</title><p>Females (<italic>n</italic> = 3): carapace width 0.53–0.59; femur I length 0.69–0.73.</p></tp:treatment-sec><tp:treatment-sec sec-type="distribution" id="SECID0EK6AG"><title>Distribution and records from the Crimean caves.</title><p>Map (Fig. <xref ref-type="fig" rid="F17">17B</xref> – purple circle). Only known from the type locality: Tshernoretshenskaya Cave, nr Sevastopol.</p></tp:treatment-sec><tp:treatment-sec sec-type="ecology" id="SECID0EU6AG"><title>Ecology.</title><p>The species has troglomorphic characteristics related to the subterranean habitat, such as the pale body and reduced eyes. Based on the morphological features and the fact that this species is known only from caves, it can be considered a troglobiont.</p></tp:treatment-sec><tp:treatment-sec sec-type="etymology" id="SECID0EZ6AG"><title>Etymology.</title><p>From the Latin <italic><tp:taxon-name><tp:taxon-name-part taxon-name-part-type="genus" reg="Bisetifer"/><tp:taxon-name-part taxon-name-part-type="species" reg="tactus">tactus</tp:taxon-name-part></tp:taxon-name></italic>, meaning touch, due to the fact that this species has the strongly reduced eyes and its life style as a true troglobiont relies on tactile sensations.</p></tp:treatment-sec><tp:treatment-sec><!--Section generated to contain objects referenced in tp:taxon-treatment.--><fig id="F6" position="float" orientation="portrait"><object-id xmlns:xlink="http://www.w3.org/1999/xlink" content-type="doi" xlink:type="simple">10.3897/zookeys.1230.137029.figure6</object-id><object-id xmlns:xlink="http://www.w3.org/1999/xlink" content-type="arpha" xlink:type="simple">33529FF0-4DA7-56D8-9A8C-E02212CC3B70</object-id><label>Figure 6.</label><caption><p>Females of <italic><tp:taxon-name><tp:taxon-name-part taxon-name-part-type="genus" reg="Bisetifer">Bisetifer</tp:taxon-name-part><tp:taxon-name-part taxon-name-part-type="species" reg="cephalotus">cephalotus</tp:taxon-name-part></tp:taxon-name></italic> from the Caucasus Nature Reserve (<bold>A, B</bold>), <italic><tp:taxon-name><tp:taxon-name-part taxon-name-part-type="genus" reg="Bisetifer">B.</tp:taxon-name-part><tp:taxon-name-part taxon-name-part-type="species" reg="gruzin">gruzin</tp:taxon-name-part></tp:taxon-name></italic> from Kizil-Koba Cave (<bold>C, D</bold>), paratype of <italic><tp:taxon-name><tp:taxon-name-part taxon-name-part-type="genus" reg="Bisetifer">B.</tp:taxon-name-part><tp:taxon-name-part taxon-name-part-type="species" reg="tactus">tactus</tp:taxon-name-part></tp:taxon-name></italic> sp. nov. from Tshernoretshenskaya Cave (<bold>E, F</bold>). <bold>A, D</bold> habitus, dorsal view <bold>B, C, E</bold> epigyne, ventral view <bold>F</bold> epigyne, lateral view. Scale bars: 0.5 mm (<bold>A, D</bold>); 0.05 mm (<bold>B, C, E, F</bold>).</p></caption><graphic xmlns:xlink="http://www.w3.org/1999/xlink" xlink:href="zookeys-1230-037_article-137029__-g006.jpg" position="float" orientation="portrait" xlink:type="simple" id="oo_1270008.jpg"><uri content-type="original_file" xlink:type="simple">https://binary.pensoft.net/fig/1270008</uri></graphic></fig><fig id="F17" position="float" orientation="portrait"><object-id xmlns:xlink="http://www.w3.org/1999/xlink" content-type="doi" xlink:type="simple">10.3897/zookeys.1230.137029.figure17</object-id><object-id xmlns:xlink="http://www.w3.org/1999/xlink" content-type="arpha" xlink:type="simple">C78BA9AD-2509-5644-B671-2E214BE3CA02</object-id><label>Figure 17.</label><caption><p>Distributions of cave-dwelling spiders in Crimea (including data from references and this work): <bold>A</bold><italic><tp:taxon-name><tp:taxon-name-part taxon-name-part-type="genus" reg="Tegenaria">Tegenaria</tp:taxon-name-part><tp:taxon-name-part taxon-name-part-type="species" reg="lapicidinarum">lapicidinarum</tp:taxon-name-part></tp:taxon-name></italic> (purple circle), <italic><tp:taxon-name><tp:taxon-name-part taxon-name-part-type="genus" reg="Tegenaria">T.</tp:taxon-name-part><tp:taxon-name-part taxon-name-part-type="species" reg="parietina">parietina</tp:taxon-name-part></tp:taxon-name></italic> (blue circle), <italic><tp:taxon-name><tp:taxon-name-part taxon-name-part-type="genus" reg="Tegenaria">T.</tp:taxon-name-part><tp:taxon-name-part taxon-name-part-type="species" reg="taurica">taurica</tp:taxon-name-part></tp:taxon-name></italic> (orange circle), <italic><tp:taxon-name><tp:taxon-name-part taxon-name-part-type="genus" reg="Amaurobius">Amaurobius</tp:taxon-name-part><tp:taxon-name-part taxon-name-part-type="species" reg="erberi">erberi</tp:taxon-name-part></tp:taxon-name></italic> (yellow circle), <italic><tp:taxon-name><tp:taxon-name-part taxon-name-part-type="genus" reg="Alopecosa">Alopecosa</tp:taxon-name-part><tp:taxon-name-part taxon-name-part-type="species" reg="farinosa">farinosa</tp:taxon-name-part></tp:taxon-name></italic> (grey circle), <italic><tp:taxon-name><tp:taxon-name-part taxon-name-part-type="genus" reg="Pholcus">Pholcus</tp:taxon-name-part><tp:taxon-name-part taxon-name-part-type="species" reg="phalangioides">phalangioides</tp:taxon-name-part></tp:taxon-name></italic> (pink circle), <italic><tp:taxon-name><tp:taxon-name-part taxon-name-part-type="genus" reg="Meta">Meta</tp:taxon-name-part><tp:taxon-name-part taxon-name-part-type="species" reg="bourneti">bourneti</tp:taxon-name-part></tp:taxon-name></italic> (red circle), <italic><tp:taxon-name><tp:taxon-name-part taxon-name-part-type="genus" reg="Metellina">Metellina</tp:taxon-name-part><tp:taxon-name-part taxon-name-part-type="species" reg="segmentata">segmentata</tp:taxon-name-part></tp:taxon-name></italic> (pale blue circle), <italic><tp:taxon-name><tp:taxon-name-part taxon-name-part-type="genus" reg="Metellina">M.</tp:taxon-name-part><tp:taxon-name-part taxon-name-part-type="species" reg="merianae">merianae</tp:taxon-name-part></tp:taxon-name></italic> (green circle), <italic><tp:taxon-name><tp:taxon-name-part taxon-name-part-type="genus" reg="Steatoda">Steatoda</tp:taxon-name-part><tp:taxon-name-part taxon-name-part-type="species" reg="triangulosa">triangulosa</tp:taxon-name-part></tp:taxon-name></italic> (white circle) <bold>B</bold><italic><tp:taxon-name><tp:taxon-name-part taxon-name-part-type="genus" reg="Bisetifer">Bisetifer</tp:taxon-name-part><tp:taxon-name-part taxon-name-part-type="species" reg="gruzin">gruzin</tp:taxon-name-part></tp:taxon-name></italic> (blue circle), <italic><tp:taxon-name><tp:taxon-name-part taxon-name-part-type="genus" reg="Bisetifer">B.</tp:taxon-name-part><tp:taxon-name-part taxon-name-part-type="species" reg="tactus">tactus</tp:taxon-name-part></tp:taxon-name></italic> sp. nov. (purple circle), <italic><tp:taxon-name><tp:taxon-name-part taxon-name-part-type="genus" reg="Caviphantes">Caviphantes</tp:taxon-name-part><tp:taxon-name-part taxon-name-part-type="species" reg="dobrogicus">dobrogicus</tp:taxon-name-part></tp:taxon-name></italic> (green circle), <italic><tp:taxon-name><tp:taxon-name-part taxon-name-part-type="genus" reg="Lepthyphantes">Lepthyphantes</tp:taxon-name-part><tp:taxon-name-part taxon-name-part-type="species" reg="leprosus">leprosus</tp:taxon-name-part></tp:taxon-name></italic> (red circle), <italic><tp:taxon-name><tp:taxon-name-part taxon-name-part-type="genus" reg="Megalepthyphantes">Megalepthyphantes</tp:taxon-name-part><tp:taxon-name-part taxon-name-part-type="species" reg="nebulosus">nebulosus</tp:taxon-name-part></tp:taxon-name></italic> (pale blue circle), <italic><tp:taxon-name><tp:taxon-name-part taxon-name-part-type="genus" reg="Megalepthyphantes">M.</tp:taxon-name-part><tp:taxon-name-part taxon-name-part-type="species" reg="pseudocollinus">pseudocollinus</tp:taxon-name-part></tp:taxon-name></italic> (white circle), <italic><tp:taxon-name><tp:taxon-name-part taxon-name-part-type="genus" reg="Palliduphantes">Palliduphantes</tp:taxon-name-part><tp:taxon-name-part taxon-name-part-type="species" reg="khobarum">khobarum</tp:taxon-name-part></tp:taxon-name></italic> (orange circle), ? <italic><tp:taxon-name><tp:taxon-name-part taxon-name-part-type="genus" reg="Tenuiphantes">Tenuiphantes</tp:taxon-name-part><tp:taxon-name-part taxon-name-part-type="species" reg="zimmermanni">zimmermanni</tp:taxon-name-part></tp:taxon-name></italic> (pink circle), <italic><tp:taxon-name><tp:taxon-name-part taxon-name-part-type="genus" reg="Troglohyphantes">Troglohyphantes</tp:taxon-name-part><tp:taxon-name-part taxon-name-part-type="species" reg="exspectatus">exspectatus</tp:taxon-name-part></tp:taxon-name></italic> sp. nov. (yellow circle), <italic><tp:taxon-name><tp:taxon-name-part taxon-name-part-type="genus" reg="Aituaria">Aituaria</tp:taxon-name-part><tp:taxon-name-part taxon-name-part-type="species" reg="pontica">pontica</tp:taxon-name-part></tp:taxon-name></italic> (grey circle), <italic><tp:taxon-name><tp:taxon-name-part taxon-name-part-type="genus" reg="Aituaria">A.</tp:taxon-name-part><tp:taxon-name-part taxon-name-part-type="species" reg="borutzkyi">borutzkyi</tp:taxon-name-part></tp:taxon-name></italic> (black circle). The numbering of the caves is common for both maps: 1 – in unnamed cave near the city of Bakhchisarai; 2 – Mangupskaya I (= MK-1) Cave; 3 – abandoned aqueduct carved into an unnamed cave-spring in area of the Maksimova Datsha; 4 – Asketi I Cave; 5 – Kay-Kobasy Cave; 6 – Izumrudnaya Сave; 7 – Gekkonovaya Cave; 8 – Gnomov Cave; 9 – Tshernoretshenskaya Cave; 10 – Azis-Koba (= Kara-Koba) Cave; 11 – Mamut-Tshokrak Cave; 12 – Baidar-Tshokrak Cave; 13 – unnamed cave on northeastern slope of Mt. Kilse-Burun; 14 – Skelskaya Cave; 15 – Rodnikovskaya Cave; 16 – Koryta (= Kuznetsova) Cave; 17 – Zemlyanitshnaya Cave; 18 – Kristalnaya (= Maksimovitcha) Cave; 19 – Druzhba Cave; 20 – unnamed cave (= ?Malaya Cave) in Nizhnie Limeny (now Goluboi Zaliv); 21 – Daniltsha-Koba Cave; 22 – Ayu-Teshik Cave; 23 – Villyaburunskaya Cave; 24 – Troizkogo (= Kharkovskaya, ZUG) Сave; 25 – Avantyura Cave; 26 – Kaply-Kayanskaya (= Khaplu-Khoba) Cave; 27 – Ayu-Koba Cave; 28 – grotto in Massandra; 29 – Binbash-Koba Cave; 30 – Paskhalnaya Cave; 31 – Alushtinskaya Cave; 32 – Kizil-Koba (= Krasnaya) Cave; 33 – Sliyanie Cave; 34 – Vostotshny Potok Cave; 35 – Partizanskaya Cave; 36 – grotto on Mt. Yuznaya Demerdzhi; 37 – Tisovaya Cave; 38 – Karani-Koba Cave; 39 – Tuakskaya (= Ful-Koba) Cave; 40 – Tavrida Cave.</p></caption><graphic xmlns:xlink="http://www.w3.org/1999/xlink" xlink:href="zookeys-1230-037_article-137029__-g017.jpg" position="float" orientation="portrait" xlink:type="simple" id="oo_1270019.jpg"><uri content-type="original_file" xlink:type="simple">https://binary.pensoft.net/fig/1270019</uri></graphic></fig></tp:treatment-sec><ref-list><ref id="B74"><mixed-citation xmlns:xlink="http://www.w3.org/1999/xlink" xlink:type="simple"><person-group><name name-style="western"><surname>Tanasevitch</surname><given-names>AV</given-names></name><name name-style="western"><surname>Ponomarev</surname><given-names>AV</given-names></name><name name-style="western"><surname>Chumachenko</surname><given-names>YuA</given-names></name></person-group> (<year>2015</year>) <article-title>Notes on the spider genus <italic><tp:taxon-name><tp:taxon-name-part taxon-name-part-type="genus">Bisetifer</tp:taxon-name-part></tp:taxon-name></italic> Tanasevitch, 1987 (<tp:taxon-name><tp:taxon-name-part taxon-name-part-type="order">Aranei</tp:taxon-name-part></tp:taxon-name>: <tp:taxon-name><tp:taxon-name-part taxon-name-part-type="family">Linyphiidae</tp:taxon-name-part></tp:taxon-name>), with the description of a new species.</article-title><source><tp:taxon-name><tp:taxon-name-part taxon-name-part-type="phylum">Arthropoda</tp:taxon-name-part></tp:taxon-name> Selecta</source><volume>24</volume>(<issue>4</issue>): <fpage>445</fpage>–<lpage>450</lpage>. <ext-link xlink:href="10.15298/arthsel.24.4.08" ext-link-type="doi" xlink:type="simple">https://doi.org/10.15298/arthsel.24.4.08</ext-link></mixed-citation></ref></ref-list></tp:taxon-treatment>
