# Supplementary material for: ﻿A review of cave spiders (Arachnida, Araneae) of the Crimean Mountains, with descriptions of two new species
Source: Zookeys. 2025 Mar 5;1230:37–80. doi: 10.3897/zookeys.1230.137029 (PMC11905112; doi:10.3897/zookeys.1230.137029)
Supplement: XML Treatment for Lepthyphantes leprosus [file zookeys.1230.137029-treatment8.xml]

<!DOCTYPE tp:taxon-treatment
  PUBLIC "-//TaxonX//DTD Taxonomic Treatment Publishing DTD v0 20100105//EN" "tax-treatment-NSO.dtd">
<tp:taxon-treatment xmlns:tp="http://www.plazi.org/taxpub"><tp:treatment-meta><kwd-group><label>Taxon classification</label><kwd>
                  <named-content content-type="kingdom">Animalia</named-content>
                </kwd><kwd>
                  <named-content content-type="order">Araneae</named-content>
                </kwd><kwd>
                  <named-content content-type="family">Linyphiidae</named-content>
                </kwd></kwd-group><mixed-citation publication-type="journal"><person-group><name><surname>Nadolny</surname><given-names>Anton A.</given-names></name><name><surname>Turbanov</surname><given-names>Ilya S.</given-names></name></person-group><article-title>﻿A review of cave spiders (<tp:taxon-name><tp:taxon-name-part taxon-name-part-type="class">Arachnida</tp:taxon-name-part></tp:taxon-name>, <tp:taxon-name><tp:taxon-name-part taxon-name-part-type="order">Araneae</tp:taxon-name-part></tp:taxon-name>) of the Crimean Mountains, with descriptions of two new species</article-title><source>Zookeys</source><day>05</day><month>03</month><year>2025</year><volume>1230</volume><fpage>37</fpage><lpage>80</lpage><pub-id pub-id-type="doi">10.3897/zookeys.1230.137029</pub-id></mixed-citation></tp:treatment-meta><tp:nomenclature><label>﻿</label><tp:taxon-name>
                <object-id xmlns:xlink="http://www.w3.org/1999/xlink" content-type="arpha" xlink:type="simple">0D4CC272-75D7-56DD-8057-C2A21F3DDF0D</object-id>
                <tp:taxon-name-part taxon-name-part-type="genus" reg="Lepthyphantes">Lepthyphantes</tp:taxon-name-part>
                <tp:taxon-name-part taxon-name-part-type="species" reg="leprosus">leprosus</tp:taxon-name-part>
              </tp:taxon-name><tp:taxon-authority>(Ohlert, 1865)</tp:taxon-authority><tp:nomenclature-citation-list><tp:nomenclature-citation><tp:taxon-name>
                    <tp:taxon-name-part taxon-name-part-type="genus" reg="Lepthyphantes">Lepthyphantes</tp:taxon-name-part>
                    <tp:taxon-name-part taxon-name-part-type="species" reg="leprosus">leprosus</tp:taxon-name-part>
                  </tp:taxon-name><comment>(Ohlert, 1865): <xref ref-type="bibr" rid="B21">Evtushenko 2004</xref>: 66–68; <xref ref-type="bibr" rid="B41">Kovblyuk 2014</xref>: 44; <xref ref-type="bibr" rid="B89">Zagorodniuk and Vargovitsh 2004</xref>: 207; <xref ref-type="bibr" rid="B79">Turbanov et al. 2016b</xref>: 1283; <xref ref-type="bibr" rid="B68">Samokhin et al. 2019</xref>: 247.</comment></tp:nomenclature-citation></tp:nomenclature-citation-list></tp:nomenclature><tp:treatment-sec sec-type="material" id="SECID0EDJBG"><title>Material examined.</title><p>• 1 ♂ (<abbrev xmlns:xlink="http://www.w3.org/1999/xlink" xlink:title="V.I. Vernadsky Tavrida National University" id="ABBRID0EJJBG" xlink:type="simple">TNU</abbrev> 10236/2), Crimea, Bakhchisarai Distr., nr Khodzha-Sala Vil., steep southern slope of Baba-Dagh Plateau (= Mangup-Kale Gorodishche), entrance to Mangupskaya I (= MK-1) Cave, 11.VI.2018, I.S. Turbanov, A.A. Nadolny leg. • 3 ♀♀ (<abbrev xmlns:xlink="http://www.w3.org/1999/xlink" xlink:title="V.I. Vernadsky Tavrida National University" id="ABBRID0ENJBG" xlink:type="simple">TNU</abbrev> 10180/3), Crimea, Sevastopol, nr Balaklava, Aya Cape Mt. Range, Kala-Fatlar Mt., entrance to Gekkonovaya Cave, 9.X.2016, A.A. Nadolny leg. • 7 ♀♀ (<abbrev xmlns:xlink="http://www.w3.org/1999/xlink" xlink:title="private collection of the second author" id="ABBRID0ERJBG" xlink:type="simple">IT</abbrev>), Crimea, nr Sevastopol, Tshernaya River canyon, entrance to Tshernoretshenskaya Cave, 3.VI.2021, I.S. Turbanov, A.A. Nadolny leg. • 4 ♂♂ 5 ♀♀ (<abbrev xmlns:xlink="http://www.w3.org/1999/xlink" xlink:title="V.I. Vernadsky Tavrida National University" id="ABBRID0EVJBG" xlink:type="simple">TNU</abbrev> 10257/1) • 1 ♀ (<abbrev xmlns:xlink="http://www.w3.org/1999/xlink" xlink:title="private collection of the second author" id="ABBRID0EZJBG" xlink:type="simple">IT</abbrev>), Crimea, nr Sevastopol, northwestern slope of Ai-Petri Yaila, Baidarskaya Valley, nr Rodnikovskoye Vil., entrance to Skelskaya Cave, 29.IX.2020, A.A. Nadolny, I.S. Turbanov A.A. Turbanova leg.</p></tp:treatment-sec><tp:treatment-sec sec-type="distribution" id="SECID0E4JBG"><title>Distribution.</title><p>Circum-Holarctic polyzonal (<xref ref-type="bibr" rid="B42">Kovblyuk and Kastrygina 2015</xref>; <xref ref-type="bibr" rid="B60">Nentwig et al. 2024</xref>).</p></tp:treatment-sec><tp:treatment-sec sec-type="Records from the Crimean caves" id="SECID0ELKBG"><title>Records from the Crimean caves.</title><p>Map (Fig. <xref ref-type="fig" rid="F17">17B</xref> – red circle). Recorded in caves from the western and central parts of the Crimean Mountains: in unnamed cave near the city of Bakhchisarai, Mangupskaya I, Gekkonovaya, Tshernoretshenskaya, Skelskaya, and Kizil-Koba (<xref ref-type="bibr" rid="B21">Evtushenko 2004</xref>; present data).</p></tp:treatment-sec><tp:treatment-sec sec-type="ecology" id="SECID0EZKBG"><title>Ecology.</title><p>A troglophile and northward, above the 55<sup>th</sup> parallel, exclusively as a synanthropic species (<xref ref-type="bibr" rid="B42">Kovblyuk and Kastrygina 2015</xref>; <xref ref-type="bibr" rid="B47">Mammola et al. 2018</xref>; <xref ref-type="bibr" rid="B60">Nentwig et al. 2024</xref>). In Crimea, the species lives in the mountainous regions, except for its upper parts – mountain meadows and yaila steppes (<xref ref-type="bibr" rid="B42">Kovblyuk and Kastrygina 2015</xref>), and is confined to cave entrances; in our opinion, it is a subtroglophile.</p></tp:treatment-sec><tp:treatment-sec><!--Section generated to contain objects referenced in tp:taxon-treatment.--><fig id="F17" position="float" orientation="portrait"><object-id xmlns:xlink="http://www.w3.org/1999/xlink" content-type="doi" xlink:type="simple">10.3897/zookeys.1230.137029.figure17</object-id><object-id xmlns:xlink="http://www.w3.org/1999/xlink" content-type="arpha" xlink:type="simple">C78BA9AD-2509-5644-B671-2E214BE3CA02</object-id><label>Figure 17.</label><caption><p>Distributions of cave-dwelling spiders in Crimea (including data from references and this work): <bold>A</bold><italic><tp:taxon-name><tp:taxon-name-part taxon-name-part-type="genus" reg="Tegenaria">Tegenaria</tp:taxon-name-part><tp:taxon-name-part taxon-name-part-type="species" reg="lapicidinarum">lapicidinarum</tp:taxon-name-part></tp:taxon-name></italic> (purple circle), <italic><tp:taxon-name><tp:taxon-name-part taxon-name-part-type="genus" reg="Tegenaria">T.</tp:taxon-name-part><tp:taxon-name-part taxon-name-part-type="species" reg="parietina">parietina</tp:taxon-name-part></tp:taxon-name></italic> (blue circle), <italic><tp:taxon-name><tp:taxon-name-part taxon-name-part-type="genus" reg="Tegenaria">T.</tp:taxon-name-part><tp:taxon-name-part taxon-name-part-type="species" reg="taurica">taurica</tp:taxon-name-part></tp:taxon-name></italic> (orange circle), <italic><tp:taxon-name><tp:taxon-name-part taxon-name-part-type="genus" reg="Amaurobius">Amaurobius</tp:taxon-name-part><tp:taxon-name-part taxon-name-part-type="species" reg="erberi">erberi</tp:taxon-name-part></tp:taxon-name></italic> (yellow circle), <italic><tp:taxon-name><tp:taxon-name-part taxon-name-part-type="genus" reg="Alopecosa">Alopecosa</tp:taxon-name-part><tp:taxon-name-part taxon-name-part-type="species" reg="farinosa">farinosa</tp:taxon-name-part></tp:taxon-name></italic> (grey circle), <italic><tp:taxon-name><tp:taxon-name-part taxon-name-part-type="genus" reg="Pholcus">Pholcus</tp:taxon-name-part><tp:taxon-name-part taxon-name-part-type="species" reg="phalangioides">phalangioides</tp:taxon-name-part></tp:taxon-name></italic> (pink circle), <italic><tp:taxon-name><tp:taxon-name-part taxon-name-part-type="genus" reg="Meta">Meta</tp:taxon-name-part><tp:taxon-name-part taxon-name-part-type="species" reg="bourneti">bourneti</tp:taxon-name-part></tp:taxon-name></italic> (red circle), <italic><tp:taxon-name><tp:taxon-name-part taxon-name-part-type="genus" reg="Metellina">Metellina</tp:taxon-name-part><tp:taxon-name-part taxon-name-part-type="species" reg="segmentata">segmentata</tp:taxon-name-part></tp:taxon-name></italic> (pale blue circle), <italic><tp:taxon-name><tp:taxon-name-part taxon-name-part-type="genus" reg="Metellina">M.</tp:taxon-name-part><tp:taxon-name-part taxon-name-part-type="species" reg="merianae">merianae</tp:taxon-name-part></tp:taxon-name></italic> (green circle), <italic><tp:taxon-name><tp:taxon-name-part taxon-name-part-type="genus" reg="Steatoda">Steatoda</tp:taxon-name-part><tp:taxon-name-part taxon-name-part-type="species" reg="triangulosa">triangulosa</tp:taxon-name-part></tp:taxon-name></italic> (white circle) <bold>B</bold><italic><tp:taxon-name><tp:taxon-name-part taxon-name-part-type="genus" reg="Bisetifer">Bisetifer</tp:taxon-name-part><tp:taxon-name-part taxon-name-part-type="species" reg="gruzin">gruzin</tp:taxon-name-part></tp:taxon-name></italic> (blue circle), <italic><tp:taxon-name><tp:taxon-name-part taxon-name-part-type="genus" reg="Bisetifer">B.</tp:taxon-name-part><tp:taxon-name-part taxon-name-part-type="species" reg="tactus">tactus</tp:taxon-name-part></tp:taxon-name></italic> sp. nov. (purple circle), <italic><tp:taxon-name><tp:taxon-name-part taxon-name-part-type="genus" reg="Caviphantes">Caviphantes</tp:taxon-name-part><tp:taxon-name-part taxon-name-part-type="species" reg="dobrogicus">dobrogicus</tp:taxon-name-part></tp:taxon-name></italic> (green circle), <italic><tp:taxon-name><tp:taxon-name-part taxon-name-part-type="genus" reg="Lepthyphantes">Lepthyphantes</tp:taxon-name-part><tp:taxon-name-part taxon-name-part-type="species" reg="leprosus">leprosus</tp:taxon-name-part></tp:taxon-name></italic> (red circle), <italic><tp:taxon-name><tp:taxon-name-part taxon-name-part-type="genus" reg="Megalepthyphantes">Megalepthyphantes</tp:taxon-name-part><tp:taxon-name-part taxon-name-part-type="species" reg="nebulosus">nebulosus</tp:taxon-name-part></tp:taxon-name></italic> (pale blue circle), <italic><tp:taxon-name><tp:taxon-name-part taxon-name-part-type="genus" reg="Megalepthyphantes">M.</tp:taxon-name-part><tp:taxon-name-part taxon-name-part-type="species" reg="pseudocollinus">pseudocollinus</tp:taxon-name-part></tp:taxon-name></italic> (white circle), <italic><tp:taxon-name><tp:taxon-name-part taxon-name-part-type="genus" reg="Palliduphantes">Palliduphantes</tp:taxon-name-part><tp:taxon-name-part taxon-name-part-type="species" reg="khobarum">khobarum</tp:taxon-name-part></tp:taxon-name></italic> (orange circle), ? <italic><tp:taxon-name><tp:taxon-name-part taxon-name-part-type="genus" reg="Tenuiphantes">Tenuiphantes</tp:taxon-name-part><tp:taxon-name-part taxon-name-part-type="species" reg="zimmermanni">zimmermanni</tp:taxon-name-part></tp:taxon-name></italic> (pink circle), <italic><tp:taxon-name><tp:taxon-name-part taxon-name-part-type="genus" reg="Troglohyphantes">Troglohyphantes</tp:taxon-name-part><tp:taxon-name-part taxon-name-part-type="species" reg="exspectatus">exspectatus</tp:taxon-name-part></tp:taxon-name></italic> sp. nov. (yellow circle), <italic><tp:taxon-name><tp:taxon-name-part taxon-name-part-type="genus" reg="Aituaria">Aituaria</tp:taxon-name-part><tp:taxon-name-part taxon-name-part-type="species" reg="pontica">pontica</tp:taxon-name-part></tp:taxon-name></italic> (grey circle), <italic><tp:taxon-name><tp:taxon-name-part taxon-name-part-type="genus" reg="Aituaria">A.</tp:taxon-name-part><tp:taxon-name-part taxon-name-part-type="species" reg="borutzkyi">borutzkyi</tp:taxon-name-part></tp:taxon-name></italic> (black circle). The numbering of the caves is common for both maps: 1 – in unnamed cave near the city of Bakhchisarai; 2 – Mangupskaya I (= MK-1) Cave; 3 – abandoned aqueduct carved into an unnamed cave-spring in area of the Maksimova Datsha; 4 – Asketi I Cave; 5 – Kay-Kobasy Cave; 6 – Izumrudnaya Сave; 7 – Gekkonovaya Cave; 8 – Gnomov Cave; 9 – Tshernoretshenskaya Cave; 10 – Azis-Koba (= Kara-Koba) Cave; 11 – Mamut-Tshokrak Cave; 12 – Baidar-Tshokrak Cave; 13 – unnamed cave on northeastern slope of Mt. Kilse-Burun; 14 – Skelskaya Cave; 15 – Rodnikovskaya Cave; 16 – Koryta (= Kuznetsova) Cave; 17 – Zemlyanitshnaya Cave; 18 – Kristalnaya (= Maksimovitcha) Cave; 19 – Druzhba Cave; 20 – unnamed cave (= ?Malaya Cave) in Nizhnie Limeny (now Goluboi Zaliv); 21 – Daniltsha-Koba Cave; 22 – Ayu-Teshik Cave; 23 – Villyaburunskaya Cave; 24 – Troizkogo (= Kharkovskaya, ZUG) Сave; 25 – Avantyura Cave; 26 – Kaply-Kayanskaya (= Khaplu-Khoba) Cave; 27 – Ayu-Koba Cave; 28 – grotto in Massandra; 29 – Binbash-Koba Cave; 30 – Paskhalnaya Cave; 31 – Alushtinskaya Cave; 32 – Kizil-Koba (= Krasnaya) Cave; 33 – Sliyanie Cave; 34 – Vostotshny Potok Cave; 35 – Partizanskaya Cave; 36 – grotto on Mt. Yuznaya Demerdzhi; 37 – Tisovaya Cave; 38 – Karani-Koba Cave; 39 – Tuakskaya (= Ful-Koba) Cave; 40 – Tavrida Cave.</p></caption><graphic xmlns:xlink="http://www.w3.org/1999/xlink" xlink:href="zookeys-1230-037_article-137029__-g017.jpg" position="float" orientation="portrait" xlink:type="simple" id="oo_1270019.jpg"><uri content-type="original_file" xlink:type="simple">https://binary.pensoft.net/fig/1270019</uri></graphic></fig></tp:treatment-sec><ref-list><ref id="B21"><mixed-citation xmlns:xlink="http://www.w3.org/1999/xlink" xlink:type="simple"><person-group><name name-style="western"><surname>Evtushenko</surname><given-names>K</given-names></name></person-group> (<year>2004</year>) <article-title>Spiders (<tp:taxon-name><tp:taxon-name-part taxon-name-part-type="order">Aranei</tp:taxon-name-part></tp:taxon-name>).</article-title> In: <person-group><name name-style="western"><surname>Zagorodniuk</surname><given-names>I</given-names></name></person-group> (<role>Ed.</role>) <issue-title>The Cave Fauna of Ukraine.</issue-title><source>Kiev</source>, <fpage>64</fpage>–<lpage>68</lpage>. [in Ukrainian]</mixed-citation></ref><ref id="B41"><mixed-citation xmlns:xlink="http://www.w3.org/1999/xlink" xlink:type="simple"><person-group><name name-style="western"><surname>Kovblyuk</surname><given-names>NM</given-names></name></person-group> (<year>2014</year>) <article-title>Spiders (<tp:taxon-name><tp:taxon-name-part taxon-name-part-type="class">Arachnida</tp:taxon-name-part></tp:taxon-name>, <tp:taxon-name><tp:taxon-name-part taxon-name-part-type="order">Aranei</tp:taxon-name-part></tp:taxon-name>) of Crimea: faunogenesis and hypothesis of Pontida.</article-title><source>Ukrainska Entomofaunistyka</source><volume>5</volume>(<issue>2</issue>): <fpage>29</fpage>–<lpage>53</lpage>. [In Russian, with English summary]</mixed-citation></ref><ref id="B89"><mixed-citation xmlns:xlink="http://www.w3.org/1999/xlink" xlink:type="simple"><person-group><name name-style="western"><surname>Zagorodniuk</surname><given-names>I</given-names></name><name name-style="western"><surname>Vargovitsh</surname><given-names>R</given-names></name></person-group> (<year>2004</year>) <article-title>Checklist of cave fauna of Ukraine.</article-title> In: <person-group><name name-style="western"><surname>Zagorodniuk</surname><given-names>I</given-names></name></person-group> (<role>Ed.</role>) <issue-title>The cave fauna of Ukraine.</issue-title><source>Kiev</source>, <fpage>191</fpage>–<lpage>216</lpage>. [in Ukrainian]</mixed-citation></ref><ref id="B79"><mixed-citation xmlns:xlink="http://www.w3.org/1999/xlink" xlink:type="simple"><person-group><name name-style="western"><surname>Turbanov</surname><given-names>IS</given-names></name><name name-style="western"><surname>Palatov</surname><given-names>DM</given-names></name><name name-style="western"><surname>Golovatch</surname><given-names>SI</given-names></name></person-group> (<year>2016b</year>) <article-title>The present state of the art of biospeleology in Russia and the countries of the former Soviet Union: a review of the cave (endogean) invertebrate fauna. 2. <tp:taxon-name><tp:taxon-name-part taxon-name-part-type="class">Arachnida</tp:taxon-name-part></tp:taxon-name> – Acknowledgments.</article-title><source>Zoologicheskiy Zhurnal</source><volume>95</volume>(<issue>11</issue>): <fpage>1283</fpage>–<lpage>1304</lpage>. [In Russian, with English summary] <ext-link xlink:href="10.7868/S0044513416100093" ext-link-type="doi" xlink:type="simple">https://doi.org/10.7868/S0044513416100093</ext-link></mixed-citation></ref><ref id="B68"><mixed-citation xmlns:xlink="http://www.w3.org/1999/xlink" xlink:type="simple"><person-group><name name-style="western"><surname>Samokhin</surname><given-names>GV</given-names></name><name name-style="western"><surname>Shelepin</surname><given-names>AL</given-names></name><name name-style="western"><surname>Turbanov</surname><given-names>IS</given-names></name></person-group> (<year>2019</year>) Kizil-Koba Cave (Krasnaya) In: Shelepin AL et al. (Eds) Atlas of caves of Russia. Russian Geographical Society, Russian Union of Speleologists. Moscow, 242–253. [in Russian]</mixed-citation></ref><ref id="B42"><mixed-citation xmlns:xlink="http://www.w3.org/1999/xlink" xlink:type="simple"><person-group><name name-style="western"><surname>Kovblyuk</surname><given-names>MM</given-names></name><name name-style="western"><surname>Kastrygina</surname><given-names>ZA</given-names></name></person-group> (<year>2015</year>) <article-title>Updated catalogue of the spiders (<tp:taxon-name><tp:taxon-name-part taxon-name-part-type="class">Arachnida</tp:taxon-name-part></tp:taxon-name>, <tp:taxon-name><tp:taxon-name-part taxon-name-part-type="order">Aranei</tp:taxon-name-part></tp:taxon-name>) of the Crimea.</article-title><source>Ukrainska Entomofaunistyka</source><volume>6</volume>(<issue>2</issue>): <fpage>1</fpage>–<lpage>81</lpage>. [In Russian, with English summary]</mixed-citation></ref><ref id="B60"><mixed-citation xmlns:xlink="http://www.w3.org/1999/xlink" xlink:type="simple"><person-group><name name-style="western"><surname>Nentwig</surname><given-names>W</given-names></name><name name-style="western"><surname>Blick</surname><given-names>T</given-names></name><name name-style="western"><surname>Bosmans</surname><given-names>R</given-names></name><name name-style="western"><surname>Gloor</surname><given-names>D</given-names></name><name name-style="western"><surname>Hänggi</surname><given-names>A</given-names></name><name name-style="western"><surname>Kropf</surname><given-names>C</given-names></name></person-group> (<year>2024</year>) Spiders of Europe. <ext-link xlink:href="https://www.araneae.nmbe.ch" ext-link-type="uri" xlink:type="simple">https://www.araneae.nmbe.ch</ext-link> [accessed 21 July 2024]</mixed-citation></ref><ref id="B47"><mixed-citation xmlns:xlink="http://www.w3.org/1999/xlink" xlink:type="simple"><person-group><name name-style="western"><surname>Mammola</surname><given-names>S</given-names></name><name name-style="western"><surname>Cardoso</surname><given-names>P</given-names></name><name name-style="western"><surname>Ribera</surname><given-names>C</given-names></name><name name-style="western"><surname>Pavlek</surname><given-names>M</given-names></name><name name-style="western"><surname>Isaia</surname><given-names>M</given-names></name></person-group> (<year>2018</year>) <article-title>A synthesis on cave-dwelling spiders in Europe.</article-title><source>Journal of Zoological Systematics and Evolutionary Research</source><volume>56</volume>(<issue>1</issue>): <fpage>301</fpage>–<lpage>316</lpage>. <ext-link xlink:href="10.1111/jzs.12201" ext-link-type="doi" xlink:type="simple">https://doi.org/10.1111/jzs.12201</ext-link></mixed-citation></ref></ref-list></tp:taxon-treatment>
