# Supplementary material for: ﻿A review of cave spiders (Arachnida, Araneae) of the Crimean Mountains, with descriptions of two new species
Source: Zookeys. 2025 Mar 5;1230:37–80. doi: 10.3897/zookeys.1230.137029 (PMC11905112; doi:10.3897/zookeys.1230.137029)
Supplement: XML Treatment for Palliduphantes khobarum [file zookeys.1230.137029-treatment11.xml]

<!DOCTYPE tp:taxon-treatment
  PUBLIC "-//TaxonX//DTD Taxonomic Treatment Publishing DTD v0 20100105//EN" "tax-treatment-NSO.dtd">
<tp:taxon-treatment xmlns:tp="http://www.plazi.org/taxpub"><tp:treatment-meta><kwd-group><label>Taxon classification</label><kwd>
                  <named-content content-type="kingdom">Animalia</named-content>
                </kwd><kwd>
                  <named-content content-type="order">Araneae</named-content>
                </kwd><kwd>
                  <named-content content-type="family">Linyphiidae</named-content>
                </kwd></kwd-group><mixed-citation publication-type="journal"><person-group><name><surname>Nadolny</surname><given-names>Anton A.</given-names></name><name><surname>Turbanov</surname><given-names>Ilya S.</given-names></name></person-group><article-title>﻿A review of cave spiders (<tp:taxon-name><tp:taxon-name-part taxon-name-part-type="class">Arachnida</tp:taxon-name-part></tp:taxon-name>, <tp:taxon-name><tp:taxon-name-part taxon-name-part-type="order">Araneae</tp:taxon-name-part></tp:taxon-name>) of the Crimean Mountains, with descriptions of two new species</article-title><source>Zookeys</source><day>05</day><month>03</month><year>2025</year><volume>1230</volume><fpage>37</fpage><lpage>80</lpage><pub-id pub-id-type="doi">10.3897/zookeys.1230.137029</pub-id></mixed-citation></tp:treatment-meta><tp:nomenclature><label>﻿</label><tp:taxon-name>
                <object-id xmlns:xlink="http://www.w3.org/1999/xlink" content-type="arpha" xlink:type="simple">9038DAF3-A728-56A9-B6AF-5BA26650482A</object-id>
                <tp:taxon-name-part taxon-name-part-type="genus" reg="Palliduphantes">Palliduphantes</tp:taxon-name-part>
                <tp:taxon-name-part taxon-name-part-type="species" reg="khobarum">khobarum</tp:taxon-name-part>
              </tp:taxon-name><tp:taxon-authority>(Charitonov, 1947)</tp:taxon-authority><xref ref-type="fig" rid="F1">Fig. 1E</xref><tp:nomenclature-citation-list><tp:nomenclature-citation><tp:taxon-name>
                    <tp:taxon-name-part taxon-name-part-type="genus" reg="Lephthyphantes">Lephthyphantes</tp:taxon-name-part>
                  </tp:taxon-name><comment>[sic!] khobarum Charitonov, 1947: <xref ref-type="bibr" rid="B10">Charitonov 1947a</xref>: 45–47, 49, 52–53, figs 1–3; <xref ref-type="bibr" rid="B11">Charitonov 1947b</xref>: 1.</comment></tp:nomenclature-citation><tp:nomenclature-citation><tp:taxon-name>
                    <tp:taxon-name-part taxon-name-part-type="genus" reg="Lepthyphantes">Lepthyphantes</tp:taxon-name-part>
                    <tp:taxon-name-part taxon-name-part-type="species" reg="khobarum">khobarum</tp:taxon-name-part>
                  </tp:taxon-name><comment>Charitonov, 1947: <xref ref-type="bibr" rid="B4">Birstein 1963</xref>: 128; <xref ref-type="bibr" rid="B84">Tyshchenko 1971</xref>: 23; <xref ref-type="bibr" rid="B6">Brignoli 1980</xref>: 190; <xref ref-type="bibr" rid="B73">Tanasevitch 1987</xref>: 314; <xref ref-type="bibr" rid="B50">Mikhailov 1997</xref>: 73; <xref ref-type="bibr" rid="B35">Kovblyuk 2002</xref>: 104; <xref ref-type="bibr" rid="B1">Amelichev et al. 2004</xref>: 133, 140; <xref ref-type="bibr" rid="B21">Evtushenko 2004</xref>: 66–68; <xref ref-type="bibr" rid="B38">Kovblyuk 2004c</xref>: 251, 253–254, 256; <xref ref-type="bibr" rid="B89">Zagorodniuk and Vargovitsh 2004</xref>: 207.</comment></tp:nomenclature-citation><tp:nomenclature-citation><tp:taxon-name>
                    <tp:taxon-name-part taxon-name-part-type="genus" reg="Palliduphantes">Palliduphantes</tp:taxon-name-part>
                    <tp:taxon-name-part taxon-name-part-type="species" reg="khobarum">khobarum</tp:taxon-name-part>
                  </tp:taxon-name><comment>(Charitonov, 1947): <xref ref-type="bibr" rid="B36">Kovblyuk 2004a</xref>: 230; <xref ref-type="bibr" rid="B52">Mikhailov 2013</xref>: 78; <xref ref-type="bibr" rid="B41">Kovblyuk 2014</xref>: 44; <xref ref-type="bibr" rid="B42">Kovblyuk and Kastrygina 2015</xref>: 31–32; <xref ref-type="bibr" rid="B79">Turbanov et al. 2016b</xref>: 1283–1284; <xref ref-type="bibr" rid="B67">Samokhin and Turbanov 2019</xref>: 230.</comment></tp:nomenclature-citation><tp:nomenclature-citation><tp:taxon-name>
                    <tp:taxon-name-part taxon-name-part-type="genus" reg="Lephthyphantes">Lephthyphantes</tp:taxon-name-part>
                  </tp:taxon-name><comment>[sic!] monticola Kulcz.: <xref ref-type="bibr" rid="B61">Novikov 1912</xref>: 104; <xref ref-type="bibr" rid="B45">Lebedinsky 1914</xref>: 127; <xref ref-type="bibr" rid="B54">Mokrzecki 1914</xref>: 97.</comment></tp:nomenclature-citation><tp:nomenclature-citation><tp:taxon-name>
                    <tp:taxon-name-part taxon-name-part-type="genus" reg="Lepthyphantes">Lepthyphantes</tp:taxon-name-part>
                    <tp:taxon-name-part taxon-name-part-type="species" reg="monticola">monticola</tp:taxon-name-part>
                  </tp:taxon-name><comment>(Kulczynski, 1881): <xref ref-type="bibr" rid="B7">Charitonov 1932</xref>: 75; <xref ref-type="bibr" rid="B9">Charitonov 1939</xref>: 197; <xref ref-type="bibr" rid="B50">Mikhailov 1997</xref>: 74.</comment></tp:nomenclature-citation><tp:nomenclature-citation><tp:taxon-name>
                    <tp:taxon-name-part taxon-name-part-type="genus" reg="Anguliphantes">Anguliphantes</tp:taxon-name-part>
                    <tp:taxon-name-part taxon-name-part-type="species" reg="monticola">monticola</tp:taxon-name-part>
                  </tp:taxon-name><comment>(Kulczynski, 1881): <xref ref-type="bibr" rid="B36">Kovblyuk 2004a</xref>: 226; <xref ref-type="bibr" rid="B52">Mikhailov 2013</xref>: 42; <xref ref-type="bibr" rid="B41">Kovblyuk 2014</xref>: 44; <xref ref-type="bibr" rid="B79">Turbanov et al. 2016b</xref>: 1283.</comment></tp:nomenclature-citation></tp:nomenclature-citation-list></tp:nomenclature><tp:treatment-sec sec-type="material" id="SECID0E41BG"><title>Material examined.</title><p>• 1 ♂ (<abbrev xmlns:xlink="http://www.w3.org/1999/xlink" xlink:title="V.I. Vernadsky Tavrida National University" id="ABBRID0ED2BG" xlink:type="simple">TNU</abbrev> 10264), Crimea, Sevastopol, nr Oboronnoye Vil., Ayu-Kaya Mt., Kay-Kobasy Cave, 6.IV.2019, S.V. Arefiev leg. • 1 ♀ (<abbrev xmlns:xlink="http://www.w3.org/1999/xlink" xlink:title="V.I. Vernadsky Tavrida National University" id="ABBRID0EH2BG" xlink:type="simple">TNU</abbrev> 10231/2), Crimea, nr Sevastopol, Tshernaya River canyon, Tshernoretshenskaya Cave, 3.III.2018, A.A. Nadolny leg. • 2 ♀♀ (<abbrev xmlns:xlink="http://www.w3.org/1999/xlink" xlink:title="V.I. Vernadsky Tavrida National University" id="ABBRID0EL2BG" xlink:type="simple">TNU</abbrev> 10262), same cave, 15.I.2020, I.S. Turbanov leg. • 1 ♀ (<abbrev xmlns:xlink="http://www.w3.org/1999/xlink" xlink:title="V.I. Vernadsky Tavrida National University" id="ABBRID0EP2BG" xlink:type="simple">TNU</abbrev> 10287/2), same cave, 3.VI.2021, I.S. Turbanov, A.A. Nadolny leg. • 1 ♀ (<abbrev xmlns:xlink="http://www.w3.org/1999/xlink" xlink:title="V.I. Vernadsky Tavrida National University" id="ABBRID0ET2BG" xlink:type="simple">TNU</abbrev> 10224), Crimea, nr Sevastopol, northwestern slope of Ai-Petri Yaila, Baidarskaya Valley, nr Pavlovka Vil., Baidar-Tshokrak Cave, 28.V.2015, I.S. Turbanov leg. • 1 ♀ (<abbrev xmlns:xlink="http://www.w3.org/1999/xlink" xlink:title="V.I. Vernadsky Tavrida National University" id="ABBRID0EX2BG" xlink:type="simple">TNU</abbrev> 10183), Crimea, nr Sevastopol, northwestern slope of Ai-Petri Yaila, Baidarskaya Valley, nr Rodnikovskoye Vil., Skelskaya Cave, 3.III.2015, I.S. Turbanov leg. • 1 ♂ 5 ♀♀ (<abbrev xmlns:xlink="http://www.w3.org/1999/xlink" xlink:title="private collection of the second author" id="ABBRID0E22BG" xlink:type="simple">IT</abbrev>), same cave, 29.IX.2020, I.S. Turbanov, A.A. Turbanova leg. • 1 ♀ (<abbrev xmlns:xlink="http://www.w3.org/1999/xlink" xlink:title="V.I. Vernadsky Tavrida National University" id="ABBRID0E62BG" xlink:type="simple">TNU</abbrev> 10232), same cave, 4.III.2018, I.S. Turbanov, A.A. Turbanova leg. • 2 ♀♀ (<abbrev xmlns:xlink="http://www.w3.org/1999/xlink" xlink:title="V.I. Vernadsky Tavrida National University" id="ABBRID0ED3BG" xlink:type="simple">TNU</abbrev> 10238/1), same cave, 25.IX.2018, I.S. Turbanov, A.A. Turbanova leg. • 1 ♀ (<abbrev xmlns:xlink="http://www.w3.org/1999/xlink" xlink:title="private collection of the second author" id="ABBRID0EH3BG" xlink:type="simple">IT</abbrev>), Crimea, nr Sevastopol, western part of Ai-Petri Yaila, Karadagh Forest, Zemlyanitshnaya Cave, 18.VI.2011, I.S. Turbanov leg. • 2 ♀♀ (<abbrev xmlns:xlink="http://www.w3.org/1999/xlink" xlink:title="V.I. Vernadsky Tavrida National University" id="ABBRID0EL3BG" xlink:type="simple">TNU</abbrev> 10199/1), Crimea, nr Sevastopol, western part of Ai-Petri Yaila, Karadagh Forest, Kristalnaya (= Maksimovitcha) Cave, 1.V.2013, I.S. Turbanov leg. • 1 ♂ (<abbrev xmlns:xlink="http://www.w3.org/1999/xlink" xlink:title="V.I. Vernadsky Tavrida National University" id="ABBRID0EP3BG" xlink:type="simple">TNU</abbrev> 10183) • 1 ♂, 2 ♀♀ (<abbrev xmlns:xlink="http://www.w3.org/1999/xlink" xlink:title="private collection of the second author" id="ABBRID0ET3BG" xlink:type="simple">IT</abbrev>), same cave, 6.X.2020, I.S. Turbanov leg.• 2 ♂♂ 4 ♀♀ (<abbrev xmlns:xlink="http://www.w3.org/1999/xlink" xlink:title="V.I. Vernadsky Tavrida National University" id="ABBRID0EX3BG" xlink:type="simple">TNU</abbrev> 10263), Crimea, Bakhchisarai Distr., northern part of Ai-Petri Yaila, nr Maly Babulghan, Villyaburunskaya Cave, 6.V.2015, I.S. Turbanov leg. • 1 ♂ (<abbrev xmlns:xlink="http://www.w3.org/1999/xlink" xlink:title="V.I. Vernadsky Tavrida National University" id="ABBRID0E23BG" xlink:type="simple">TNU</abbrev> 10222), Crimea, Bakhchisarai Distr., northeastern slope of Ai-Petri Yaila, nr Bash-Dere, Avantyura Cave, 15.XI.2014, I.S. Turbanov leg. • 1 ♂ 1 ♀ (<abbrev xmlns:xlink="http://www.w3.org/1999/xlink" xlink:title="V.I. Vernadsky Tavrida National University" id="ABBRID0E63BG" xlink:type="simple">TNU</abbrev> 10186), Crimea, Simferopol Distr., central part of Tshatyr-Dagh Yaila, Vyalovsky Forest, Paskhalnaya Cave, 12.II.2015, I.S. Turbanov leg. • 1 ♀ (<abbrev xmlns:xlink="http://www.w3.org/1999/xlink" xlink:title="V.I. Vernadsky Tavrida National University" id="ABBRID0ED4BG" xlink:type="simple">TNU</abbrev> 10195/3), Crimea, Simferopol Distr., northern part of Tshatyr-Dagh Yaila, Binbash-Koba Cave, 12.II.2015, I.S. Turbanov leg. • 1 ♀ (<abbrev xmlns:xlink="http://www.w3.org/1999/xlink" xlink:title="V.I. Vernadsky Tavrida National University" id="ABBRID0EH4BG" xlink:type="simple">TNU</abbrev> 10188), Crimea, Simferopol Distr., nr Perevalnoye Vil., western slope of the Dolgorukovskaya Yaila, Kizil-Koba (= Krasnaya) Cave, 9.XI.2014, A.A. Nadolny leg. • 1 ♀ (<abbrev xmlns:xlink="http://www.w3.org/1999/xlink" xlink:title="V.I. Vernadsky Tavrida National University" id="ABBRID0EL4BG" xlink:type="simple">TNU</abbrev> 10225), Crimea, Simferopol Distr., central pаrt of the Dolgorukovskaya Yaila, Sliyanie Cave, 23.VII.2017, I.S. Turbanov leg. • 1 ♀ (<abbrev xmlns:xlink="http://www.w3.org/1999/xlink" xlink:title="V.I. Vernadsky Tavrida National University" id="ABBRID0EP4BG" xlink:type="simple">TNU</abbrev> 10182), Crimea, Simferopol Distr., eastern part of Dolgorukovskaya Yaila, Vostotshny Potok Cave, 22.II.2014, I.S. Turbanov leg. • 2 ♀♀ (<abbrev xmlns:xlink="http://www.w3.org/1999/xlink" xlink:title="V.I. Vernadsky Tavrida National University" id="ABBRID0ET4BG" xlink:type="simple">TNU</abbrev> 10198), Crimea, Simferopol Distr., eastern part of Dolgorukovskaya Yaila, Partizanskaya Cave, 5.IV.2014, I.S. Turbanov leg. • 5 ♂♂ 8 ♀♀ (<abbrev xmlns:xlink="http://www.w3.org/1999/xlink" xlink:title="V.I. Vernadsky Tavrida National University" id="ABBRID0EX4BG" xlink:type="simple">TNU</abbrev> 10192), Crimea, nr Alushta, south-eastern slope of Karabi Yaila, Tuakskaya (= Ful-Koba) Cave, 8.V.2012, I.S. Turbanov leg.</p></tp:treatment-sec><tp:treatment-sec sec-type="distribution" id="SECID0E24BG"><title>Distribution.</title><p>East Mediterranean: Greece, Turkey, Ukraine, the south part of European Russia, Georgia, Azerbaijan, Iran. Crimea lies at the northernmost limit of the species range (<xref ref-type="bibr" rid="B42">Kovblyuk and Kastrygina 2015</xref>; <xref ref-type="bibr" rid="B60">Nentwig et al. 2024</xref>).</p></tp:treatment-sec><tp:treatment-sec sec-type="Records from the Crimean caves" id="SECID0EJ5BG"><title>Records from the Crimean caves.</title><p>Map (Fig. <xref ref-type="fig" rid="F17">17B</xref> – orange circle). Known from the Crimean caves of Sevastopol in the west to Karabi Yaila in the east: Kay-Kobasy, Tshernoretshenskaya, Baidar-Tshokrak, Skelskaya, Zemlyanitshnaya, Kristalnaya, Villyaburunskaya, Ayu-Teshik, Avantyura, Paskhalnaya, Binbash-Koba, Kizil-Koba, Sliyanie, Vostotshny Potok, Partizanskaya, Tisovaya, and Tuakskaya (type locality of <italic><tp:taxon-name><tp:taxon-name-part taxon-name-part-type="genus" reg="Palliduphantes">P.</tp:taxon-name-part><tp:taxon-name-part taxon-name-part-type="species" reg="khobarum">khobarum</tp:taxon-name-part></tp:taxon-name></italic>) (<xref ref-type="bibr" rid="B61">Novikov 1912</xref>; <xref ref-type="bibr" rid="B45">Lebedinsky 1914</xref>; <xref ref-type="bibr" rid="B10">Charitonov 1947a</xref>; present data).</p></tp:treatment-sec><tp:treatment-sec sec-type="ecology" id="SECID0EK6BG"><title>Ecology.</title><p>A troglophile (<xref ref-type="bibr" rid="B47">Mammola et al. 2018</xref>). <italic><tp:taxon-name><tp:taxon-name-part taxon-name-part-type="genus" reg="Palliduphantes">Palliduphantes</tp:taxon-name-part><tp:taxon-name-part taxon-name-part-type="species" reg="khobarum">khobarum</tp:taxon-name-part></tp:taxon-name></italic> is found everywhere in the mountains and on the southern coast of Crimea (<xref ref-type="bibr" rid="B42">Kovblyuk and Kastrygina 2015</xref>). One of the most widespread and common spiders in the Crimean caves, apparently capable of maintaining permanent populations in subterranean biotopes; can be classified as an eutroglophile.</p></tp:treatment-sec><tp:treatment-sec sec-type="remarks" id="SECID0EEAAI"><title>Remarks.</title><p><italic><tp:taxon-name><tp:taxon-name-part taxon-name-part-type="genus" reg="Palliduphantes">Palliduphantes</tp:taxon-name-part><tp:taxon-name-part taxon-name-part-type="species" reg="khobarum">khobarum</tp:taxon-name-part></tp:taxon-name></italic> was described based on the spider collection by <xref ref-type="bibr" rid="B45">Lebedinsky (1914)</xref>. According to <xref ref-type="bibr" rid="B10">Charitonov (1947a</xref>, <xref ref-type="bibr" rid="B11">b</xref>), the reports of <italic><tp:taxon-name><tp:taxon-name-part taxon-name-part-type="genus" reg="Lepthyphantes">Lepthyphantes</tp:taxon-name-part><tp:taxon-name-part taxon-name-part-type="species" reg="monticola">monticola</tp:taxon-name-part></tp:taxon-name></italic> (now, <italic><tp:taxon-name><tp:taxon-name-part taxon-name-part-type="genus" reg="Anguliphantes">Anguliphantes</tp:taxon-name-part><tp:taxon-name-part taxon-name-part-type="species" reg="monticola">monticola</tp:taxon-name-part></tp:taxon-name></italic>) for the Crimean caves (<xref ref-type="bibr" rid="B61">Novikov 1912</xref>; <xref ref-type="bibr" rid="B45">Lebedinsky 1914</xref>; <xref ref-type="bibr" rid="B54">Mokrzecki 1914</xref>; <xref ref-type="bibr" rid="B7">Charitonov 1932</xref>, <xref ref-type="bibr" rid="B9">1939</xref>) in fact belong to <italic><tp:taxon-name><tp:taxon-name-part taxon-name-part-type="genus" reg="Palliduphantes">P.</tp:taxon-name-part><tp:taxon-name-part taxon-name-part-type="species" reg="khobarum">khobarum</tp:taxon-name-part></tp:taxon-name></italic>. Yet, a number of researchers have erroneously mentioned <italic><tp:taxon-name><tp:taxon-name-part taxon-name-part-type="genus" reg="Anguliphantes">A.</tp:taxon-name-part><tp:taxon-name-part taxon-name-part-type="species" reg="monticola">monticola</tp:taxon-name-part></tp:taxon-name></italic> as occurring in Crimea (<xref ref-type="bibr" rid="B50">Mikhailov 1997</xref>, <xref ref-type="bibr" rid="B52">2013</xref>; <xref ref-type="bibr" rid="B36">Kovblyuk 2004a</xref>, <xref ref-type="bibr" rid="B41">2014</xref>). Later, <italic><tp:taxon-name><tp:taxon-name-part taxon-name-part-type="genus" reg="Anguliphantes">A.</tp:taxon-name-part><tp:taxon-name-part taxon-name-part-type="species" reg="monticola">monticola</tp:taxon-name-part></tp:taxon-name></italic> was excluded from the list of species of Crimea (<xref ref-type="bibr" rid="B42">Kovblyuk and Kastrygina 2015</xref>: 32).</p></tp:treatment-sec><tp:treatment-sec><!--Section generated to contain objects referenced in tp:taxon-treatment.--><fig id="F1" position="float" orientation="portrait"><object-id xmlns:xlink="http://www.w3.org/1999/xlink" content-type="doi" xlink:type="simple">10.3897/zookeys.1230.137029.figure1</object-id><object-id xmlns:xlink="http://www.w3.org/1999/xlink" content-type="arpha" xlink:type="simple">8137A9D0-52E4-5A1A-A6F3-86A8C68EEAED</object-id><label>Figure 1.</label><caption><p>Spiders in situ in caves of Crimea: <bold>A</bold><italic><tp:taxon-name><tp:taxon-name-part taxon-name-part-type="genus" reg="Tegenaria">Tegenaria</tp:taxon-name-part><tp:taxon-name-part taxon-name-part-type="species" reg="lapicidinarum">lapicidinarum</tp:taxon-name-part></tp:taxon-name></italic>, ♀ from Karani-Koba Cave <bold>B</bold><italic><tp:taxon-name><tp:taxon-name-part taxon-name-part-type="genus" reg="Tegenaria">Tegenaria</tp:taxon-name-part><tp:taxon-name-part taxon-name-part-type="species" reg="taurica">taurica</tp:taxon-name-part></tp:taxon-name></italic>, ♀ from Gekkonovaya Cave <bold>C</bold><italic><tp:taxon-name><tp:taxon-name-part taxon-name-part-type="genus" reg="Caviphantes">Caviphantes</tp:taxon-name-part><tp:taxon-name-part taxon-name-part-type="species" reg="dobrogicus">dobrogicus</tp:taxon-name-part></tp:taxon-name></italic>, ♀ from Tavrida Cave <bold>D</bold><italic><tp:taxon-name><tp:taxon-name-part taxon-name-part-type="genus" reg="Megalepthyphantes">Megalepthyphantes</tp:taxon-name-part><tp:taxon-name-part taxon-name-part-type="species" reg="pseudocollinus">pseudocollinus</tp:taxon-name-part></tp:taxon-name></italic>, ♀ from Skelskaya Cave <bold>E</bold><italic><tp:taxon-name><tp:taxon-name-part taxon-name-part-type="genus" reg="Palliduphantes">Palliduphantes</tp:taxon-name-part><tp:taxon-name-part taxon-name-part-type="species" reg="khobarum">khobarum</tp:taxon-name-part></tp:taxon-name></italic>, ♀ from Skelskaya Cave <bold>F</bold><italic><tp:taxon-name><tp:taxon-name-part taxon-name-part-type="genus" reg="Troglohyphantes">Troglohyphantes</tp:taxon-name-part><tp:taxon-name-part taxon-name-part-type="species" reg="exspectatus">exspectatus</tp:taxon-name-part></tp:taxon-name></italic> sp. nov., ♀ from Druzhba Cave. Photographs by IST (<bold>A, C, F</bold>); AAN (<bold>B, D</bold>); G.A. Prokopov (<bold>E</bold>).</p></caption><graphic xmlns:xlink="http://www.w3.org/1999/xlink" xlink:href="zookeys-1230-037_article-137029__-g001.jpg" position="float" orientation="portrait" xlink:type="simple" id="oo_1270003.jpg"><uri content-type="original_file" xlink:type="simple">https://binary.pensoft.net/fig/1270003</uri></graphic></fig><fig id="F17" position="float" orientation="portrait"><object-id xmlns:xlink="http://www.w3.org/1999/xlink" content-type="doi" xlink:type="simple">10.3897/zookeys.1230.137029.figure17</object-id><object-id xmlns:xlink="http://www.w3.org/1999/xlink" content-type="arpha" xlink:type="simple">C78BA9AD-2509-5644-B671-2E214BE3CA02</object-id><label>Figure 17.</label><caption><p>Distributions of cave-dwelling spiders in Crimea (including data from references and this work): <bold>A</bold><italic><tp:taxon-name><tp:taxon-name-part taxon-name-part-type="genus" reg="Tegenaria">Tegenaria</tp:taxon-name-part><tp:taxon-name-part taxon-name-part-type="species" reg="lapicidinarum">lapicidinarum</tp:taxon-name-part></tp:taxon-name></italic> (purple circle), <italic><tp:taxon-name><tp:taxon-name-part taxon-name-part-type="genus" reg="Tegenaria">T.</tp:taxon-name-part><tp:taxon-name-part taxon-name-part-type="species" reg="parietina">parietina</tp:taxon-name-part></tp:taxon-name></italic> (blue circle), <italic><tp:taxon-name><tp:taxon-name-part taxon-name-part-type="genus" reg="Tegenaria">T.</tp:taxon-name-part><tp:taxon-name-part taxon-name-part-type="species" reg="taurica">taurica</tp:taxon-name-part></tp:taxon-name></italic> (orange circle), <italic><tp:taxon-name><tp:taxon-name-part taxon-name-part-type="genus" reg="Amaurobius">Amaurobius</tp:taxon-name-part><tp:taxon-name-part taxon-name-part-type="species" reg="erberi">erberi</tp:taxon-name-part></tp:taxon-name></italic> (yellow circle), <italic><tp:taxon-name><tp:taxon-name-part taxon-name-part-type="genus" reg="Alopecosa">Alopecosa</tp:taxon-name-part><tp:taxon-name-part taxon-name-part-type="species" reg="farinosa">farinosa</tp:taxon-name-part></tp:taxon-name></italic> (grey circle), <italic><tp:taxon-name><tp:taxon-name-part taxon-name-part-type="genus" reg="Pholcus">Pholcus</tp:taxon-name-part><tp:taxon-name-part taxon-name-part-type="species" reg="phalangioides">phalangioides</tp:taxon-name-part></tp:taxon-name></italic> (pink circle), <italic><tp:taxon-name><tp:taxon-name-part taxon-name-part-type="genus" reg="Meta">Meta</tp:taxon-name-part><tp:taxon-name-part taxon-name-part-type="species" reg="bourneti">bourneti</tp:taxon-name-part></tp:taxon-name></italic> (red circle), <italic><tp:taxon-name><tp:taxon-name-part taxon-name-part-type="genus" reg="Metellina">Metellina</tp:taxon-name-part><tp:taxon-name-part taxon-name-part-type="species" reg="segmentata">segmentata</tp:taxon-name-part></tp:taxon-name></italic> (pale blue circle), <italic><tp:taxon-name><tp:taxon-name-part taxon-name-part-type="genus" reg="Metellina">M.</tp:taxon-name-part><tp:taxon-name-part taxon-name-part-type="species" reg="merianae">merianae</tp:taxon-name-part></tp:taxon-name></italic> (green circle), <italic><tp:taxon-name><tp:taxon-name-part taxon-name-part-type="genus" reg="Steatoda">Steatoda</tp:taxon-name-part><tp:taxon-name-part taxon-name-part-type="species" reg="triangulosa">triangulosa</tp:taxon-name-part></tp:taxon-name></italic> (white circle) <bold>B</bold><italic><tp:taxon-name><tp:taxon-name-part taxon-name-part-type="genus" reg="Bisetifer">Bisetifer</tp:taxon-name-part><tp:taxon-name-part taxon-name-part-type="species" reg="gruzin">gruzin</tp:taxon-name-part></tp:taxon-name></italic> (blue circle), <italic><tp:taxon-name><tp:taxon-name-part taxon-name-part-type="genus" reg="Bisetifer">B.</tp:taxon-name-part><tp:taxon-name-part taxon-name-part-type="species" reg="tactus">tactus</tp:taxon-name-part></tp:taxon-name></italic> sp. nov. (purple circle), <italic><tp:taxon-name><tp:taxon-name-part taxon-name-part-type="genus" reg="Caviphantes">Caviphantes</tp:taxon-name-part><tp:taxon-name-part taxon-name-part-type="species" reg="dobrogicus">dobrogicus</tp:taxon-name-part></tp:taxon-name></italic> (green circle), <italic><tp:taxon-name><tp:taxon-name-part taxon-name-part-type="genus" reg="Lepthyphantes">Lepthyphantes</tp:taxon-name-part><tp:taxon-name-part taxon-name-part-type="species" reg="leprosus">leprosus</tp:taxon-name-part></tp:taxon-name></italic> (red circle), <italic><tp:taxon-name><tp:taxon-name-part taxon-name-part-type="genus" reg="Megalepthyphantes">Megalepthyphantes</tp:taxon-name-part><tp:taxon-name-part taxon-name-part-type="species" reg="nebulosus">nebulosus</tp:taxon-name-part></tp:taxon-name></italic> (pale blue circle), <italic><tp:taxon-name><tp:taxon-name-part taxon-name-part-type="genus" reg="Megalepthyphantes">M.</tp:taxon-name-part><tp:taxon-name-part taxon-name-part-type="species" reg="pseudocollinus">pseudocollinus</tp:taxon-name-part></tp:taxon-name></italic> (white circle), <italic><tp:taxon-name><tp:taxon-name-part taxon-name-part-type="genus" reg="Palliduphantes">Palliduphantes</tp:taxon-name-part><tp:taxon-name-part taxon-name-part-type="species" reg="khobarum">khobarum</tp:taxon-name-part></tp:taxon-name></italic> (orange circle), ? <italic><tp:taxon-name><tp:taxon-name-part taxon-name-part-type="genus" reg="Tenuiphantes">Tenuiphantes</tp:taxon-name-part><tp:taxon-name-part taxon-name-part-type="species" reg="zimmermanni">zimmermanni</tp:taxon-name-part></tp:taxon-name></italic> (pink circle), <italic><tp:taxon-name><tp:taxon-name-part taxon-name-part-type="genus" reg="Troglohyphantes">Troglohyphantes</tp:taxon-name-part><tp:taxon-name-part taxon-name-part-type="species" reg="exspectatus">exspectatus</tp:taxon-name-part></tp:taxon-name></italic> sp. nov. (yellow circle), <italic><tp:taxon-name><tp:taxon-name-part taxon-name-part-type="genus" reg="Aituaria">Aituaria</tp:taxon-name-part><tp:taxon-name-part taxon-name-part-type="species" reg="pontica">pontica</tp:taxon-name-part></tp:taxon-name></italic> (grey circle), <italic><tp:taxon-name><tp:taxon-name-part taxon-name-part-type="genus" reg="Aituaria">A.</tp:taxon-name-part><tp:taxon-name-part taxon-name-part-type="species" reg="borutzkyi">borutzkyi</tp:taxon-name-part></tp:taxon-name></italic> (black circle). The numbering of the caves is common for both maps: 1 – in unnamed cave near the city of Bakhchisarai; 2 – Mangupskaya I (= MK-1) Cave; 3 – abandoned aqueduct carved into an unnamed cave-spring in area of the Maksimova Datsha; 4 – Asketi I Cave; 5 – Kay-Kobasy Cave; 6 – Izumrudnaya Сave; 7 – Gekkonovaya Cave; 8 – Gnomov Cave; 9 – Tshernoretshenskaya Cave; 10 – Azis-Koba (= Kara-Koba) Cave; 11 – Mamut-Tshokrak Cave; 12 – Baidar-Tshokrak Cave; 13 – unnamed cave on northeastern slope of Mt. Kilse-Burun; 14 – Skelskaya Cave; 15 – Rodnikovskaya Cave; 16 – Koryta (= Kuznetsova) Cave; 17 – Zemlyanitshnaya Cave; 18 – Kristalnaya (= Maksimovitcha) Cave; 19 – Druzhba Cave; 20 – unnamed cave (= ?Malaya Cave) in Nizhnie Limeny (now Goluboi Zaliv); 21 – Daniltsha-Koba Cave; 22 – Ayu-Teshik Cave; 23 – Villyaburunskaya Cave; 24 – Troizkogo (= Kharkovskaya, ZUG) Сave; 25 – Avantyura Cave; 26 – Kaply-Kayanskaya (= Khaplu-Khoba) Cave; 27 – Ayu-Koba Cave; 28 – grotto in Massandra; 29 – Binbash-Koba Cave; 30 – Paskhalnaya Cave; 31 – Alushtinskaya Cave; 32 – Kizil-Koba (= Krasnaya) Cave; 33 – Sliyanie Cave; 34 – Vostotshny Potok Cave; 35 – Partizanskaya Cave; 36 – grotto on Mt. Yuznaya Demerdzhi; 37 – Tisovaya Cave; 38 – Karani-Koba Cave; 39 – Tuakskaya (= Ful-Koba) Cave; 40 – Tavrida Cave.</p></caption><graphic xmlns:xlink="http://www.w3.org/1999/xlink" xlink:href="zookeys-1230-037_article-137029__-g017.jpg" position="float" orientation="portrait" xlink:type="simple" id="oo_1270019.jpg"><uri content-type="original_file" xlink:type="simple">https://binary.pensoft.net/fig/1270019</uri></graphic></fig></tp:treatment-sec><ref-list><ref id="B10"><mixed-citation xmlns:xlink="http://www.w3.org/1999/xlink" xlink:type="simple"><person-group><name name-style="western"><surname>Charitonov</surname><given-names>DE</given-names></name></person-group> (<year>1947a</year>) <article-title>Contribution to the fauna of spiders Crimean caves. Speleological Bulletin Natural History Institute at M.</article-title><source>Gorky State University, Molotov</source><volume>1</volume>: <fpage>43</fpage>–<lpage>54</lpage>. [In Russian, with English summary]</mixed-citation></ref><ref id="B11"><mixed-citation xmlns:xlink="http://www.w3.org/1999/xlink" xlink:type="simple"><person-group><name name-style="western"><surname>Charitonov</surname><given-names>DE</given-names></name></person-group> (<year>1947b</year>) To the fauna of spiders of the Crimean caves. Abstracts of reports of the karst-speleological conference. Natural Science Institute, Molotov, 1–2. [In Russian]</mixed-citation></ref><ref id="B4"><mixed-citation xmlns:xlink="http://www.w3.org/1999/xlink" xlink:type="simple"><person-group><name name-style="western"><surname>Birstein</surname><given-names>JA</given-names></name></person-group> (<year>1963</year>) Some results of research of the subterranean fauna of Crimea. Proceedings of the Complex Karst Expedition of the USSR Academy of Sciences. Issue 1. USSR Academy of Sciences, Kiev, 123–134. [in Russian]</mixed-citation></ref><ref id="B84"><mixed-citation xmlns:xlink="http://www.w3.org/1999/xlink" xlink:type="simple"><person-group><name name-style="western"><surname>Tyshchenko</surname><given-names>VP</given-names></name></person-group> (<year>1971</year>) <source>Key to spiders in the European part of the USSR. Keys to the fauna of the USSR, published by the Zoological Institute of the Academy of Sciences of the USSR. Issue 109.</source><publisher-name>Nauka</publisher-name>, <publisher-loc>Leningrad</publisher-loc>, <size units="page">281 pp</size>. [In Russian]</mixed-citation></ref><ref id="B6"><mixed-citation xmlns:xlink="http://www.w3.org/1999/xlink" xlink:type="simple"><person-group><name name-style="western"><surname>Brignoli</surname><given-names>PM</given-names></name></person-group> (<year>1980</year>) <article-title>Secondo contributo alla conoscenza dei ragni cavernicoli della Jugoslavia (<tp:taxon-name><tp:taxon-name-part taxon-name-part-type="order">Araneae</tp:taxon-name-part></tp:taxon-name>).</article-title><source>Revue Suisse Zoologie</source><volume>87</volume>(<issue>1</issue>): <fpage>183</fpage>–<lpage>192</lpage>. <ext-link xlink:href="10.5962/bhl.part.85542" ext-link-type="doi" xlink:type="simple">https://doi.org/10.5962/bhl.part.85542</ext-link></mixed-citation></ref><ref id="B73"><mixed-citation xmlns:xlink="http://www.w3.org/1999/xlink" xlink:type="simple"><person-group><name name-style="western"><surname>Tanasevitch</surname><given-names>AV</given-names></name></person-group> (<year>1987</year>) <article-title>The linyphiid spiders of the Caucasus, USSR (<tp:taxon-name><tp:taxon-name-part taxon-name-part-type="class">Arachnida</tp:taxon-name-part></tp:taxon-name>: <tp:taxon-name><tp:taxon-name-part taxon-name-part-type="order">Araneae</tp:taxon-name-part></tp:taxon-name>: <tp:taxon-name><tp:taxon-name-part taxon-name-part-type="family">Linyphiidae</tp:taxon-name-part></tp:taxon-name>).</article-title><source>Senckenbergiana Biologica</source><volume>67</volume>: <fpage>297</fpage>–<lpage>383</lpage>.</mixed-citation></ref><ref id="B50"><mixed-citation xmlns:xlink="http://www.w3.org/1999/xlink" xlink:type="simple"><person-group><name name-style="western"><surname>Mikhailov</surname><given-names>KG</given-names></name></person-group> (<year>1997</year>) <source>Catalogue of the spiders of the territories of the former Soviet Union (<tp:taxon-name><tp:taxon-name-part taxon-name-part-type="class">Arachnida</tp:taxon-name-part></tp:taxon-name>, <tp:taxon-name><tp:taxon-name-part taxon-name-part-type="order">Aranei</tp:taxon-name-part></tp:taxon-name>).</source><publisher-name>Zoological Museum of the Moscow State University</publisher-name>, <publisher-loc>Moscow</publisher-loc>, <size units="page">416 pp</size>.</mixed-citation></ref><ref id="B35"><mixed-citation xmlns:xlink="http://www.w3.org/1999/xlink" xlink:type="simple"><person-group><name name-style="western"><surname>Kovblyuk</surname><given-names>NM</given-names></name></person-group> (<year>2002</year>) On the issue of endemism of Crimean spiders (<tp:taxon-name><tp:taxon-name-part taxon-name-part-type="class">Arachnida</tp:taxon-name-part></tp:taxon-name>, <tp:taxon-name><tp:taxon-name-part taxon-name-part-type="order">Aranei</tp:taxon-name-part></tp:taxon-name>). Reserves of the Crimea. Biodiversity in priority areas: 5 years after Gurzuf. Materials of the II scientific conference, Simferopol, April 25–26, 2002. CSMU, Simferopol, 103–109. [in Russian]</mixed-citation></ref><ref id="B1"><mixed-citation xmlns:xlink="http://www.w3.org/1999/xlink" xlink:type="simple"><person-group><name name-style="western"><surname>Amelichev</surname><given-names>G</given-names></name><name name-style="western"><surname>Shkvyrya</surname><given-names>M</given-names></name><name name-style="western"><surname>Nedrya</surname><given-names>Y</given-names></name></person-group> (<year>2004</year>) <article-title>Description of the caves of Mountain Crimea.</article-title> In: <person-group><name name-style="western"><surname>Zagorodniuk</surname><given-names>I</given-names></name></person-group> (<role>Ed.</role>) <issue-title>The Cave Fauna of Ukraine.</issue-title><source>Kiev</source>, <fpage>131</fpage>–<lpage>143</lpage>. [in Ukrainian]</mixed-citation></ref><ref id="B21"><mixed-citation xmlns:xlink="http://www.w3.org/1999/xlink" xlink:type="simple"><person-group><name name-style="western"><surname>Evtushenko</surname><given-names>K</given-names></name></person-group> (<year>2004</year>) <article-title>Spiders (<tp:taxon-name><tp:taxon-name-part taxon-name-part-type="order">Aranei</tp:taxon-name-part></tp:taxon-name>).</article-title> In: <person-group><name name-style="western"><surname>Zagorodniuk</surname><given-names>I</given-names></name></person-group> (<role>Ed.</role>) <issue-title>The Cave Fauna of Ukraine.</issue-title><source>Kiev</source>, <fpage>64</fpage>–<lpage>68</lpage>. [in Ukrainian]</mixed-citation></ref><ref id="B38"><mixed-citation xmlns:xlink="http://www.w3.org/1999/xlink" xlink:type="simple"><person-group><name name-style="western"><surname>Kovblyuk</surname><given-names>NM</given-names></name></person-group> (<year>2004c</year>) <article-title>A survey of spider species with Crimeo-Caucasian disjunct ranges (<tp:taxon-name><tp:taxon-name-part taxon-name-part-type="class">Arachnida</tp:taxon-name-part></tp:taxon-name>, <tp:taxon-name><tp:taxon-name-part taxon-name-part-type="order">Araneae</tp:taxon-name-part></tp:taxon-name>).</article-title> In: <person-group><name name-style="western"><surname>F Samu</surname><given-names>and Cs Szinetar</given-names></name></person-group> (<role>Eds</role>) <issue-title>European Arachnology 2002.</issue-title><source>Plant Protection Institute &amp; Berzsenyi College, Budapest</source>, <fpage>251</fpage>–<lpage>258</lpage>.</mixed-citation></ref><ref id="B89"><mixed-citation xmlns:xlink="http://www.w3.org/1999/xlink" xlink:type="simple"><person-group><name name-style="western"><surname>Zagorodniuk</surname><given-names>I</given-names></name><name name-style="western"><surname>Vargovitsh</surname><given-names>R</given-names></name></person-group> (<year>2004</year>) <article-title>Checklist of cave fauna of Ukraine.</article-title> In: <person-group><name name-style="western"><surname>Zagorodniuk</surname><given-names>I</given-names></name></person-group> (<role>Ed.</role>) <issue-title>The cave fauna of Ukraine.</issue-title><source>Kiev</source>, <fpage>191</fpage>–<lpage>216</lpage>. [in Ukrainian]</mixed-citation></ref><ref id="B36"><mixed-citation xmlns:xlink="http://www.w3.org/1999/xlink" xlink:type="simple"><person-group><name name-style="western"><surname>Kovblyuk</surname><given-names>NM</given-names></name></person-group> (<year>2004a</year>) Catalog of spiders (<tp:taxon-name><tp:taxon-name-part taxon-name-part-type="class">Arachnida</tp:taxon-name-part></tp:taxon-name>: <tp:taxon-name><tp:taxon-name-part taxon-name-part-type="order">Aranei</tp:taxon-name-part></tp:taxon-name>) of the Crimea. Questions of development of the Crimea. Scientific and Practical Discussion and Analytical Collection, 15 (Problems of Inventory of the Crimean Biota), Tavria-Plus, Simferopol, 211–262. [in Russian]</mixed-citation></ref><ref id="B52"><mixed-citation xmlns:xlink="http://www.w3.org/1999/xlink" xlink:type="simple"><person-group><name name-style="western"><surname>Mikhailov</surname><given-names>KG</given-names></name></person-group> (<year>2013</year>) <source>The spiders (<tp:taxon-name><tp:taxon-name-part taxon-name-part-type="class">Arachnida</tp:taxon-name-part></tp:taxon-name>: <tp:taxon-name><tp:taxon-name-part taxon-name-part-type="order">Aranei</tp:taxon-name-part></tp:taxon-name>) of Russia and adjacent countries: a non-annotated checklist. <tp:taxon-name><tp:taxon-name-part taxon-name-part-type="phylum">Arthropoda</tp:taxon-name-part></tp:taxon-name> Selecta, Supplement 3.</source><publisher-name>KMK Scientific Press</publisher-name>, <publisher-loc>Moscow</publisher-loc>, <size units="page">262 pp</size>.</mixed-citation></ref><ref id="B41"><mixed-citation xmlns:xlink="http://www.w3.org/1999/xlink" xlink:type="simple"><person-group><name name-style="western"><surname>Kovblyuk</surname><given-names>NM</given-names></name></person-group> (<year>2014</year>) <article-title>Spiders (<tp:taxon-name><tp:taxon-name-part taxon-name-part-type="class">Arachnida</tp:taxon-name-part></tp:taxon-name>, <tp:taxon-name><tp:taxon-name-part taxon-name-part-type="order">Aranei</tp:taxon-name-part></tp:taxon-name>) of Crimea: faunogenesis and hypothesis of Pontida.</article-title><source>Ukrainska Entomofaunistyka</source><volume>5</volume>(<issue>2</issue>): <fpage>29</fpage>–<lpage>53</lpage>. [In Russian, with English summary]</mixed-citation></ref><ref id="B42"><mixed-citation xmlns:xlink="http://www.w3.org/1999/xlink" xlink:type="simple"><person-group><name name-style="western"><surname>Kovblyuk</surname><given-names>MM</given-names></name><name name-style="western"><surname>Kastrygina</surname><given-names>ZA</given-names></name></person-group> (<year>2015</year>) <article-title>Updated catalogue of the spiders (<tp:taxon-name><tp:taxon-name-part taxon-name-part-type="class">Arachnida</tp:taxon-name-part></tp:taxon-name>, <tp:taxon-name><tp:taxon-name-part taxon-name-part-type="order">Aranei</tp:taxon-name-part></tp:taxon-name>) of the Crimea.</article-title><source>Ukrainska Entomofaunistyka</source><volume>6</volume>(<issue>2</issue>): <fpage>1</fpage>–<lpage>81</lpage>. [In Russian, with English summary]</mixed-citation></ref><ref id="B79"><mixed-citation xmlns:xlink="http://www.w3.org/1999/xlink" xlink:type="simple"><person-group><name name-style="western"><surname>Turbanov</surname><given-names>IS</given-names></name><name name-style="western"><surname>Palatov</surname><given-names>DM</given-names></name><name name-style="western"><surname>Golovatch</surname><given-names>SI</given-names></name></person-group> (<year>2016b</year>) <article-title>The present state of the art of biospeleology in Russia and the countries of the former Soviet Union: a review of the cave (endogean) invertebrate fauna. 2. <tp:taxon-name><tp:taxon-name-part taxon-name-part-type="class">Arachnida</tp:taxon-name-part></tp:taxon-name> – Acknowledgments.</article-title><source>Zoologicheskiy Zhurnal</source><volume>95</volume>(<issue>11</issue>): <fpage>1283</fpage>–<lpage>1304</lpage>. [In Russian, with English summary] <ext-link xlink:href="10.7868/S0044513416100093" ext-link-type="doi" xlink:type="simple">https://doi.org/10.7868/S0044513416100093</ext-link></mixed-citation></ref><ref id="B67"><mixed-citation xmlns:xlink="http://www.w3.org/1999/xlink" xlink:type="simple"><person-group><name name-style="western"><surname>Samokhin</surname><given-names>GV</given-names></name><name name-style="western"><surname>Turbanov</surname><given-names>IS</given-names></name></person-group> (<year>2019</year>) Skelskaya Cave. In: Shelepin AL et al. (Eds) Atlas of caves of Russia. Russian Geographical Society, Russian Union of Speleologists. Moscow, 230–233. [in Russian]</mixed-citation></ref><ref id="B61"><mixed-citation xmlns:xlink="http://www.w3.org/1999/xlink" xlink:type="simple"><person-group><name name-style="western"><surname>Novikov</surname><given-names>MM</given-names></name></person-group> (<year>1912</year>) <article-title>Skelskaya stalactite cave and its fauna.</article-title><source>Notes of the Crimean Society of Naturalists and Nature Lovers</source><volume>1</volume>: <fpage>97</fpage>–<lpage>109</lpage>. [In Russian]</mixed-citation></ref><ref id="B45"><mixed-citation xmlns:xlink="http://www.w3.org/1999/xlink" xlink:type="simple"><person-group><name name-style="western"><surname>Lebedinsky</surname><given-names>Ya</given-names></name></person-group> (<year>1914</year>) To the fauna of the Crimean caves 40 (1): 113–128. [2 pls.] [In Russian]</mixed-citation></ref><ref id="B54"><mixed-citation xmlns:xlink="http://www.w3.org/1999/xlink" xlink:type="simple"><person-group><name name-style="western"><surname>Mokrzecki</surname><given-names>SA</given-names></name></person-group> (<year>1914</year>) Crimean fauna. In: Bumber KYu et al. (Eds) Crimea. Guidebook. Printing house of the Tauride provincial zemstvo, Simferopol, 73–103. [In Russian]</mixed-citation></ref><ref id="B7"><mixed-citation xmlns:xlink="http://www.w3.org/1999/xlink" xlink:type="simple"><person-group><name name-style="western"><surname>Charitonov</surname><given-names>DE</given-names></name></person-group> (<year>1932</year>) <source>Catalog of Russian spiders.</source><publisher-name>Publishing House of the Academy of Sciences of the USSR</publisher-name>, <publisher-loc>Leningrad</publisher-loc>, <size units="page">206 pp</size>. [Appendix to vol. 32 of the Annuaire du Musée Zoologique de l’Académie des Sciences] [In Russian]</mixed-citation></ref><ref id="B9"><mixed-citation xmlns:xlink="http://www.w3.org/1999/xlink" xlink:type="simple"><person-group><name name-style="western"><surname>Charitonov</surname><given-names>DE</given-names></name></person-group> (<year>1939</year>) About cave spiders of Abkhazia. Materials for the fauna of Abkhazia. Publishing House of the Georgian Branch of the Academy of Sciences of the USSR, Tbilisi, 197–211.</mixed-citation></ref><ref id="B60"><mixed-citation xmlns:xlink="http://www.w3.org/1999/xlink" xlink:type="simple"><person-group><name name-style="western"><surname>Nentwig</surname><given-names>W</given-names></name><name name-style="western"><surname>Blick</surname><given-names>T</given-names></name><name name-style="western"><surname>Bosmans</surname><given-names>R</given-names></name><name name-style="western"><surname>Gloor</surname><given-names>D</given-names></name><name name-style="western"><surname>Hänggi</surname><given-names>A</given-names></name><name name-style="western"><surname>Kropf</surname><given-names>C</given-names></name></person-group> (<year>2024</year>) Spiders of Europe. <ext-link xlink:href="https://www.araneae.nmbe.ch" ext-link-type="uri" xlink:type="simple">https://www.araneae.nmbe.ch</ext-link> [accessed 21 July 2024]</mixed-citation></ref><ref id="B47"><mixed-citation xmlns:xlink="http://www.w3.org/1999/xlink" xlink:type="simple"><person-group><name name-style="western"><surname>Mammola</surname><given-names>S</given-names></name><name name-style="western"><surname>Cardoso</surname><given-names>P</given-names></name><name name-style="western"><surname>Ribera</surname><given-names>C</given-names></name><name name-style="western"><surname>Pavlek</surname><given-names>M</given-names></name><name name-style="western"><surname>Isaia</surname><given-names>M</given-names></name></person-group> (<year>2018</year>) <article-title>A synthesis on cave-dwelling spiders in Europe.</article-title><source>Journal of Zoological Systematics and Evolutionary Research</source><volume>56</volume>(<issue>1</issue>): <fpage>301</fpage>–<lpage>316</lpage>. <ext-link xlink:href="10.1111/jzs.12201" ext-link-type="doi" xlink:type="simple">https://doi.org/10.1111/jzs.12201</ext-link></mixed-citation></ref></ref-list></tp:taxon-treatment>
