# Supplementary material for: ﻿A review of cave spiders (Arachnida, Araneae) of the Crimean Mountains, with descriptions of two new species
Source: Zookeys. 2025 Mar 5;1230:37–80. doi: 10.3897/zookeys.1230.137029 (PMC11905112; doi:10.3897/zookeys.1230.137029)
Supplement: XML Treatment for Troglohyphantes exspectatus [file zookeys.1230.137029-treatment13.xml]

<!DOCTYPE tp:taxon-treatment
  PUBLIC "-//TaxonX//DTD Taxonomic Treatment Publishing DTD v0 20100105//EN" "tax-treatment-NSO.dtd">
<tp:taxon-treatment xmlns:tp="http://www.plazi.org/taxpub"><tp:treatment-meta><kwd-group><label>Taxon classification</label><kwd>
                  <named-content content-type="kingdom">Animalia</named-content>
                </kwd><kwd>
                  <named-content content-type="order">Araneae</named-content>
                </kwd><kwd>
                  <named-content content-type="family">Linyphiidae</named-content>
                </kwd></kwd-group><mixed-citation publication-type="journal"><person-group><name><surname>Nadolny</surname><given-names>Anton A.</given-names></name><name><surname>Turbanov</surname><given-names>Ilya S.</given-names></name></person-group><article-title>﻿A review of cave spiders (<tp:taxon-name><tp:taxon-name-part taxon-name-part-type="class">Arachnida</tp:taxon-name-part></tp:taxon-name>, <tp:taxon-name><tp:taxon-name-part taxon-name-part-type="order">Araneae</tp:taxon-name-part></tp:taxon-name>) of the Crimean Mountains, with descriptions of two new species</article-title><source>Zookeys</source><day>05</day><month>03</month><year>2025</year><volume>1230</volume><fpage>37</fpage><lpage>80</lpage><pub-id pub-id-type="doi">10.3897/zookeys.1230.137029</pub-id></mixed-citation></tp:treatment-meta><tp:nomenclature><label>﻿</label><tp:taxon-name>
                <object-id xmlns:xlink="http://www.w3.org/1999/xlink" content-type="arpha" xlink:type="simple">2E726BCE-8675-5DF2-A70F-494A399CD036</object-id>
                <tp:taxon-name-part taxon-name-part-type="genus" reg="Troglohyphantes">Troglohyphantes</tp:taxon-name-part>
                <tp:taxon-name-part taxon-name-part-type="species" reg="exspectatus">exspectatus</tp:taxon-name-part>
                <object-id xmlns:xlink="http://www.w3.org/1999/xlink" content-type="zoobank" xlink:type="simple">https://zoobank.org/1C70B3DF-8B98-4916-A04B-241A071463FB</object-id>
              </tp:taxon-name><tp:taxon-status xmlns:xlink="http://www.w3.org/1999/xlink" xlink:type="simple">sp. nov.</tp:taxon-status><xref ref-type="fig" rid="F1">Figs 1F</xref><xref ref-type="fig" rid="F11">, 11</xref><xref ref-type="fig" rid="F12">, 12</xref><xref ref-type="fig" rid="F13">, 13</xref><xref ref-type="fig" rid="F14">, 14</xref></tp:nomenclature><tp:treatment-sec sec-type="type material" id="SECID0EPLAI"><title>Type material.</title><p><bold><italic>Holotype</italic></bold> • ♂ (<named-content xmlns:xlink="http://www.w3.org/1999/xlink" content-type="dwc:institutional_code" xlink:title="Zoological Museum of the Moscow State University" xlink:href="http://grbio.org/institution/zoological-museum-moscow-lomonosov-state-university" xlink:type="simple">ZMMU</named-content> Ta-8257), Crimea, nr Sevastopol, SW part of Ai-Petri Yaila, Mortsheka Mt., Druzhba Cave, 3.X.2020, I.S. Turbanov leg. <bold><italic>Paratypes</italic></bold> • 1 ♀ (<named-content xmlns:xlink="http://www.w3.org/1999/xlink" content-type="dwc:institutional_code" xlink:title="Zoological Museum of the Moscow State University" xlink:href="http://grbio.org/institution/zoological-museum-moscow-lomonosov-state-university" xlink:type="simple">ZMMU</named-content> Ta-8258), 4.V.2015 • 8 ♀♀ (<named-content xmlns:xlink="http://www.w3.org/1999/xlink" content-type="dwc:institutional_code" xlink:title="Zoological Museum of the Moscow State University" xlink:href="http://grbio.org/institution/zoological-museum-moscow-lomonosov-state-university" xlink:type="simple">ZMMU</named-content> Ta-8259), 22.IX.2018 • 1 ♂ 1 ♀ (<abbrev xmlns:xlink="http://www.w3.org/1999/xlink" xlink:title="V.I. Vernadsky Tavrida National University" id="ABBRID0EJMAI" xlink:type="simple">TNU</abbrev> 10289), 3.X.2020, same cave and collector as for the holotype.</p></tp:treatment-sec><tp:treatment-sec sec-type="material" id="SECID0ENMAI"><title>Other material examined.</title><p>• 3 juv. ♀♀ 4 subad. ♂♂ (<abbrev xmlns:xlink="http://www.w3.org/1999/xlink" xlink:title="V.I. Vernadsky Tavrida National University" id="ABBRID0ETMAI" xlink:type="simple">TNU</abbrev> 10233), 22.IX.2018 • 9 ♀♀ 4 juv. (<abbrev xmlns:xlink="http://www.w3.org/1999/xlink" xlink:title="private collection of the second author" id="ABBRID0EXMAI" xlink:type="simple">IT</abbrev>), 3.X.2020, same cave and collector as for the holotype.</p></tp:treatment-sec><tp:treatment-sec sec-type="diagnosis" id="SECID0E2MAI"><title>Diagnosis.</title><p><italic><tp:taxon-name><tp:taxon-name-part taxon-name-part-type="genus" reg="Troglohyphantes">Troglohyphantes</tp:taxon-name-part><tp:taxon-name-part taxon-name-part-type="species" reg="exspectatus">exspectatus</tp:taxon-name-part></tp:taxon-name></italic> sp. nov. is most similar to the Bulgarian endemic <italic><tp:taxon-name><tp:taxon-name-part taxon-name-part-type="genus" reg="Troglohyphantes">T.</tp:taxon-name-part><tp:taxon-name-part taxon-name-part-type="species" reg="drenskii">drenskii</tp:taxon-name-part></tp:taxon-name></italic> Deltshev, 1973 (the <italic>salax</italic> group sensu <xref ref-type="bibr" rid="B13">Deeleman-Reinhold 1978</xref>). Two species can be easily distinguished by the eyes (in <italic><tp:taxon-name><tp:taxon-name-part taxon-name-part-type="genus" reg="Troglohyphantes">T.</tp:taxon-name-part><tp:taxon-name-part taxon-name-part-type="species" reg="exspectatus">exspectatus</tp:taxon-name-part></tp:taxon-name></italic> sp. nov. well developed, with black pigmentation around, see Fig. <xref ref-type="fig" rid="F11">11A, B</xref> vs strongly reduced, without pigmentation in <italic><tp:taxon-name><tp:taxon-name-part taxon-name-part-type="genus" reg="Troglohyphantes">T.</tp:taxon-name-part><tp:taxon-name-part taxon-name-part-type="species" reg="drenskii">drenskii</tp:taxon-name-part></tp:taxon-name></italic>, see <xref ref-type="bibr" rid="B15">Deltshev 1973</xref>: fig. 1) and the clypeus (in <italic><tp:taxon-name><tp:taxon-name-part taxon-name-part-type="genus" reg="Troglohyphantes">T.</tp:taxon-name-part><tp:taxon-name-part taxon-name-part-type="species" reg="exspectatus">exspectatus</tp:taxon-name-part></tp:taxon-name></italic> sp. nov. without modifications vs concave, with modification in <italic><tp:taxon-name><tp:taxon-name-part taxon-name-part-type="genus" reg="Troglohyphantes">T.</tp:taxon-name-part><tp:taxon-name-part taxon-name-part-type="species" reg="drenskii">drenskii</tp:taxon-name-part></tp:taxon-name></italic>, see <xref ref-type="bibr" rid="B15">Deltshev 1973</xref>: fig. 1). Structures of male palps are almost identical in both species and differ in details of the cymbium (cf. Figs <xref ref-type="fig" rid="F11">11D, E</xref>, <xref ref-type="fig" rid="F12">12C, D</xref> and <xref ref-type="bibr" rid="B15">Deltshev 1973</xref>: figs 2, 4). Epigynes differ in the shape of scape: ventral max/min width ratio in <italic><tp:taxon-name><tp:taxon-name-part taxon-name-part-type="genus" reg="Troglohyphantes">T.</tp:taxon-name-part><tp:taxon-name-part taxon-name-part-type="species" reg="exspectatus">exspectatus</tp:taxon-name-part></tp:taxon-name></italic> sp. nov. 1.9 and in <italic><tp:taxon-name><tp:taxon-name-part taxon-name-part-type="genus" reg="Troglohyphantes">T.</tp:taxon-name-part><tp:taxon-name-part taxon-name-part-type="species" reg="drenskii">drenskii</tp:taxon-name-part></tp:taxon-name></italic> 2.9 (cf. Fig. <xref ref-type="fig" rid="F11">11C</xref> and <xref ref-type="bibr" rid="B15">Deltshev 1973</xref>: fig. 7).</p><fig id="F11" position="float" orientation="portrait"><object-id xmlns:xlink="http://www.w3.org/1999/xlink" content-type="doi" xlink:type="simple">10.3897/zookeys.1230.137029.figure11</object-id><object-id xmlns:xlink="http://www.w3.org/1999/xlink" content-type="arpha" xlink:type="simple">49FD8F6C-A02F-5D9C-8F8A-21719F7CEA1C</object-id><label>Figure 11.</label><caption><p>Habitus and copulatory organs of <italic><tp:taxon-name><tp:taxon-name-part taxon-name-part-type="genus" reg="Troglohyphantes">Troglohyphantes</tp:taxon-name-part><tp:taxon-name-part taxon-name-part-type="species" reg="exspectatus">exspectatus</tp:taxon-name-part></tp:taxon-name></italic> sp. nov. from Druzhba Cave (paratypes): <bold>A, B</bold> male and female, dorsal view <bold>C</bold> epigyne, ventral view <bold>D, E</bold> cymbium, dorsal views <bold>F</bold> distal part of radix and lamella. Abbreviations: <italic>Cl</italic> – prolateral process, <italic>Cp</italic> – posterior process, <italic>Fd</italic> – dorsal furrow, <italic>Fl</italic> – prolateral furrow, <italic>Ro</italic> – rounded deflection. Scale bars: 1.0 mm (<bold>A, B</bold>); 0.1 mm (<bold>C–F</bold>).</p></caption><graphic xmlns:xlink="http://www.w3.org/1999/xlink" xlink:href="zookeys-1230-037_article-137029__-g011.jpg" position="float" orientation="portrait" xlink:type="simple" id="oo_1270013.jpg"><uri content-type="original_file" xlink:type="simple">https://binary.pensoft.net/fig/1270013</uri></graphic></fig></tp:treatment-sec><tp:treatment-sec sec-type="description" id="SECID0ENSAI"><title>Description.</title><p><bold>Male</bold> (paratype). Total length 2.12. Carapace 0.98 long, 0.88 wide, yellow. Palps, chelicerae, and legs yellow. Basal chelicerae segment 0.52 long. Leg I length: femur 1.9, patella 0.3, tibia 2.18, metatarsus 2.15, tarsus 1.18, TLL 7.71. Leg II length: femur 1.85, patella 0.3, tibia 2.0, metatarsus 1.92, tarsus 1.05, TLL 7.12. Leg III length: femur 1.55, patella 0.28, tibia 1.48, metatarsus 1.5, tarsus 0.8, TLL 5.61. Leg IV length: femur 1.85, patella 0.28, tibia 1.9, metatarsus 1.88, tarsus 1.0, TLL 6.91. Leg I spination: femur one dorsal and one prolateral spine; tibia two dorsal, two prolateral and two retrolateral spines; metatarsus one dorsal spine. Leg II spination: femur one dorsal spine; tibia two dorsal and one retrolateral spine; metatarsus one dorsal spine. Leg III spination: femur one dorsal spine; tibia two dorsal spines; metatarsus one dorsal spine. Leg IV spination: femur no spine; tibia one dorsal spine; metatarsus no spine. Metatarsi IV without trichobothrium. TmI 0.14. Palp as in Figs <xref ref-type="fig" rid="F11">11D, E</xref>, <xref ref-type="fig" rid="F12">12A–K</xref>, <xref ref-type="fig" rid="F13">13A, B</xref>: cymbium has two processes (prolateral and posterior), two furrows (dorsal and prolateral), rounded deflection in anterior-retrolateral edge, with hollows and ridges in retrolaleral part; paracymbium with two shallow furrows closely situated to each other; suprategular apophysis with a ridge; F-shaped proximal part of radix (two lobes and one small apophysis); median membrane joined with the proximal part of radix dorsally; the distal part of radix with flat pointed terminal apophysis; lamella characteristica with two sclerotised branches, clearly distinct when palp is expanded; embolus with a serrate area dorsally and a keel on prolateral side; cymbium length/width ratio 1.3 (same ratio with and without apophyses). Eyes normal. Abdomen grey.</p><fig id="F12" position="float" orientation="portrait"><object-id xmlns:xlink="http://www.w3.org/1999/xlink" content-type="doi" xlink:type="simple">10.3897/zookeys.1230.137029.figure12</object-id><object-id xmlns:xlink="http://www.w3.org/1999/xlink" content-type="arpha" xlink:type="simple">5C590C4A-4301-5394-AE15-F37C392F479C</object-id><label>Figure 12.</label><caption><p>Male palps of <italic><tp:taxon-name><tp:taxon-name-part taxon-name-part-type="genus" reg="Troglohyphantes">Troglohyphantes</tp:taxon-name-part><tp:taxon-name-part taxon-name-part-type="species" reg="exspectatus">exspectatus</tp:taxon-name-part></tp:taxon-name></italic> sp. nov. from Druzhba Cave (paratype): <bold>A, B</bold> palps, ventral in different aspects (arrow in B indicates ridge of <italic>Su</italic>) <bold>C, D</bold> palp, retrolateral views <bold>E</bold> palp, posterior view <bold>F</bold> palp, dorsal view <bold>G</bold> palp with focus on paracymbium, posterio-retrolateral view <bold>H</bold> palp, anterior view <bold>I</bold> lamella, posterior view <bold>J</bold> tip of embolus, dorsal view <bold>K</bold> embolus, ventral view. Abbreviations: <italic>Cl</italic> – prolateral cymbial process, <italic>Cp</italic> – posterior cymbial process, <italic>Em</italic> – embolus, <italic>Fd</italic> – dorsal furrow of cymbium, <italic>Lc</italic> – lamella, <italic>Mm</italic> – median membrane, <italic>Pa</italic> – paracymbium, <italic>Ro</italic> – rounded deflection of cymbium; <italic>Rx</italic> – radix, <italic>Su</italic> – suprategular apophysis. Scale bars: 0.2 mm (<bold>B, D</bold>); not scaled (<bold>A, C, E–K</bold>).</p></caption><graphic xmlns:xlink="http://www.w3.org/1999/xlink" xlink:href="zookeys-1230-037_article-137029__-g012.jpg" position="float" orientation="portrait" xlink:type="simple" id="oo_1270014.jpg"><uri content-type="original_file" xlink:type="simple">https://binary.pensoft.net/fig/1270014</uri></graphic></fig><p><bold>Female.</bold> Total length 1.92. Carapace 0.88 long, 0.78 wide. Basal chelicerae segment 0.6 long. Leg I length: femur 1.68, patella 0.29, tibia 1.82, metatarsus 1.64, tarsus 0.98, TLL 6.41. Leg II length: femur 1.6, patella 0.29, tibia 1.66, metatarsus 1.51, tarsus 0.89, TLL 5.95. Leg III length: femur 1.35, patella 0.25, tibia 1.2, metatarsus 1.18, tarsus 0.68, TLL 4.66. Leg IV length: femur 1.6, patella 0.25, tibia 1.56, metatarsus 1.46, tarsus 0.81, TLL 5.68. Leg I spination: femur one dorsal and one prolateral spine; tibia one dorsal, one prolateral, one retrolateral, and four ventral spines; metatarsus one dorsal spine. Leg II spination: femur one dorsal spine; tibia two dorsal, one retrolateral and two ventral spines; metatarsus two dorsal spines. Leg II spination: femur one dorsal spine; tibia two dorsal spines; metatarsus two dorsal spines. Leg IV spination: femur no spine; tibia two dorsal spines; metatarsus no spine. Metatarsi IV without trichobothrium. TmI 0.15. Epigyne as in Figs <xref ref-type="fig" rid="F11">11C</xref>, <xref ref-type="fig" rid="F14">14A–C</xref>: in ventral view scape resembling a shape of water drop with truncated anterior side; posterior plate in caudal view looks bifurcated, each branch with two rounded protrusions; posteriorly sides of epigyne folded and terminate with posterior lobes, directed towards each other. Body colouration as in male.</p><fig id="F13" position="float" orientation="portrait"><object-id xmlns:xlink="http://www.w3.org/1999/xlink" content-type="doi" xlink:type="simple">10.3897/zookeys.1230.137029.figure13</object-id><object-id xmlns:xlink="http://www.w3.org/1999/xlink" content-type="arpha" xlink:type="simple">31323877-4B40-5318-A22A-1CE99EDCB78F</object-id><label>Figure 13.</label><caption><p>Palp with expanded bulbus of <italic><tp:taxon-name><tp:taxon-name-part taxon-name-part-type="genus" reg="Troglohyphantes">Troglohyphantes</tp:taxon-name-part><tp:taxon-name-part taxon-name-part-type="species" reg="exspectatus">exspectatus</tp:taxon-name-part></tp:taxon-name></italic> sp. nov. from Druzhba Cave (paratype): <bold>A, B</bold> cymbium in prolateral and retrolateral positions. Abbreviations: <italic>Cy</italic> – cymbium, <italic>Cl</italic> – prolateral cymbial process, <italic>Cp</italic> – posterior cymbial process, <italic>Em</italic> – embolus, <italic>Fd</italic> – dorsal furrow of cymbium, <italic>He</italic> – haemathodoha, <italic>Lc</italic> – lamella characteristica, <italic>Mm</italic> – median membrane, <italic>Pa</italic> – paracymbium, <italic>Rx</italic> – radix, <italic>Su</italic> – suprategular apophysis, <italic>St</italic> – subtegulum, <italic>Tg</italic> – tegulum, <italic>Ti</italic> – tibia, <italic>Tr</italic> – terminal apophysis. Scale bar: 0.2 mm.</p></caption><graphic xmlns:xlink="http://www.w3.org/1999/xlink" xlink:href="zookeys-1230-037_article-137029__-g013.jpg" position="float" orientation="portrait" xlink:type="simple" id="oo_1270015.jpg"><uri content-type="original_file" xlink:type="simple">https://binary.pensoft.net/fig/1270015</uri></graphic></fig><fig id="F14" position="float" orientation="portrait"><object-id xmlns:xlink="http://www.w3.org/1999/xlink" content-type="doi" xlink:type="simple">10.3897/zookeys.1230.137029.figure14</object-id><object-id xmlns:xlink="http://www.w3.org/1999/xlink" content-type="arpha" xlink:type="simple">3A47497B-0FE6-5889-916E-F83512020D6B</object-id><label>Figure 14.</label><caption><p>Epigyne of <italic><tp:taxon-name><tp:taxon-name-part taxon-name-part-type="genus" reg="Troglohyphantes">Troglohyphantes</tp:taxon-name-part><tp:taxon-name-part taxon-name-part-type="species" reg="exspectatus">exspectatus</tp:taxon-name-part></tp:taxon-name></italic> sp. nov. from Druzhba Cave (paratype): <bold>A–C</bold> posterior, ventral, and lateral views. Abbreviations: <italic>Pl</italic> – posterior lobes, <italic>Pp</italic> – posterior plate, <italic>Sc</italic> – scape, <italic>Sm</italic> – median part of scape, <italic>Sr</italic> – stretcher. Scale bar: 0.1 mm.</p></caption><graphic xmlns:xlink="http://www.w3.org/1999/xlink" xlink:href="zookeys-1230-037_article-137029__-g014.jpg" position="float" orientation="portrait" xlink:type="simple" id="oo_1270016.jpg"><uri content-type="original_file" xlink:type="simple">https://binary.pensoft.net/fig/1270016</uri></graphic></fig></tp:treatment-sec><tp:treatment-sec sec-type="remarks" id="SECID0ENYAI"><title>Remarks.</title><p>The embolic and radix structure of the new species is similar to that of <italic><tp:taxon-name><tp:taxon-name-part taxon-name-part-type="genus" reg="Troglohyphantes">T.</tp:taxon-name-part><tp:taxon-name-part taxon-name-part-type="species" reg="adjaricus">adjaricus</tp:taxon-name-part></tp:taxon-name></italic> Tanasevitch, 1987, <italic><tp:taxon-name><tp:taxon-name-part taxon-name-part-type="genus" reg="Troglohyphantes">T.</tp:taxon-name-part><tp:taxon-name-part taxon-name-part-type="species" reg="deelemanae">deelemanae</tp:taxon-name-part></tp:taxon-name></italic> Tanasevitch, 1987, <italic><tp:taxon-name><tp:taxon-name-part taxon-name-part-type="genus" reg="Troglohyphantes">T.</tp:taxon-name-part><tp:taxon-name-part taxon-name-part-type="species" reg="lucifuga">lucifuga</tp:taxon-name-part></tp:taxon-name></italic> (Simon, 1884), and other related species from the <italic>orpheus</italic> group (sensu <xref ref-type="bibr" rid="B13">Deeleman-Reinhold 1978</xref> and <xref ref-type="bibr" rid="B27">Isaia et al. 2017</xref>), but can be distinguished by the pear-shape cymbium (in dorsal view), with two small apophyses in its proximal part (vs in <italic><tp:taxon-name><tp:taxon-name-part taxon-name-part-type="genus" reg="Troglohyphantes">T.</tp:taxon-name-part><tp:taxon-name-part taxon-name-part-type="species" reg="lucifuga">lucifuga</tp:taxon-name-part></tp:taxon-name></italic> complex and <italic><tp:taxon-name><tp:taxon-name-part taxon-name-part-type="genus" reg="Troglohyphantes">T.</tp:taxon-name-part><tp:taxon-name-part taxon-name-part-type="species" reg="adjaricus">adjaricus</tp:taxon-name-part></tp:taxon-name></italic> one or three apophyses, usually prolateral apophysis is large; in <italic><tp:taxon-name><tp:taxon-name-part taxon-name-part-type="genus" reg="Troglohyphantes">T.</tp:taxon-name-part><tp:taxon-name-part taxon-name-part-type="species" reg="deelemanae">deelemanae</tp:taxon-name-part></tp:taxon-name></italic> with large prolateral apophysis, whose length is equal to width of middle part of cymbium). The shape of the lamella in the new species differs in detail from that of all the congeners. Some similarity can be found in new species and <italic><tp:taxon-name><tp:taxon-name-part taxon-name-part-type="genus" reg="Troglohyphantes">T.</tp:taxon-name-part><tp:taxon-name-part taxon-name-part-type="species" reg="cyrnaeus">cyrnaeus</tp:taxon-name-part></tp:taxon-name></italic> Isaia, 2023 from the <italic>salax</italic> group (<xref ref-type="bibr" rid="B28">Isaia et al. 2023</xref>: fig. 2D). Both have S-shaped lamellae, but in <italic><tp:taxon-name><tp:taxon-name-part taxon-name-part-type="genus" reg="Troglohyphantes">T.</tp:taxon-name-part><tp:taxon-name-part taxon-name-part-type="species" reg="exspectatus">exspectatus</tp:taxon-name-part></tp:taxon-name></italic> sp. nov. the end of the lamella is bifurcated with one branch pointed and the other flatted (Figs <xref ref-type="fig" rid="F11">11F</xref>, <xref ref-type="fig" rid="F12">12I</xref>). The epigyne of the new species is similar to those of <italic><tp:taxon-name><tp:taxon-name-part taxon-name-part-type="genus" reg="Troglohyphantes">T.</tp:taxon-name-part><tp:taxon-name-part taxon-name-part-type="species" reg="deelemanae">deelemanae</tp:taxon-name-part></tp:taxon-name></italic> and <italic><tp:taxon-name><tp:taxon-name-part taxon-name-part-type="genus" reg="Troglohyphantes">T.</tp:taxon-name-part><tp:taxon-name-part taxon-name-part-type="species" reg="konradi">konradi</tp:taxon-name-part></tp:taxon-name></italic> Brignoli, 1975 (see <xref ref-type="bibr" rid="B26">Isaia et al. 2011</xref>). Females of these species are distinguishable by the angle between lateral side of scape and edge of epigyne (in a new species sides are perpendicular to each other, with angle between side of scape and edge of epigyne ~ 70° vs subparallel in <italic><tp:taxon-name><tp:taxon-name-part taxon-name-part-type="genus" reg="Troglohyphantes">T.</tp:taxon-name-part><tp:taxon-name-part taxon-name-part-type="species" reg="deelemanae">deelemanae</tp:taxon-name-part></tp:taxon-name></italic>) and the eye development (well developed in the new species, but reduced in <italic><tp:taxon-name><tp:taxon-name-part taxon-name-part-type="genus" reg="Troglohyphantes">T.</tp:taxon-name-part><tp:taxon-name-part taxon-name-part-type="species" reg="konradi">konradi</tp:taxon-name-part></tp:taxon-name></italic>). Also, <italic><tp:taxon-name><tp:taxon-name-part taxon-name-part-type="genus" reg="Troglohyphantes">T.</tp:taxon-name-part><tp:taxon-name-part taxon-name-part-type="species" reg="exspectatus">exspectatus</tp:taxon-name-part></tp:taxon-name></italic> sp. nov. has the epigyne similar to that of some species of the <italic>salax</italic> group (sensu <xref ref-type="bibr" rid="B13">Deeleman-Reinhold 1978</xref>; <italic><tp:taxon-name><tp:taxon-name-part taxon-name-part-type="genus" reg="Troglohyphantes">T.</tp:taxon-name-part><tp:taxon-name-part taxon-name-part-type="species" reg="strandi">strandi</tp:taxon-name-part></tp:taxon-name></italic> Absolon &amp; Kratochvil, 1932, <italic><tp:taxon-name><tp:taxon-name-part taxon-name-part-type="genus" reg="Troglohyphantes">T.</tp:taxon-name-part><tp:taxon-name-part taxon-name-part-type="species" reg="fallax">fallax</tp:taxon-name-part></tp:taxon-name></italic> Deeleman-Reinhold, 1978, <italic><tp:taxon-name><tp:taxon-name-part taxon-name-part-type="genus" reg="Troglohyphantes">T.</tp:taxon-name-part><tp:taxon-name-part taxon-name-part-type="species" reg="lesserti">lesserti</tp:taxon-name-part></tp:taxon-name></italic> Kratochvil, 1935 – all of them have reduced eyes) and the embolus similar to those of the members of the <italic>polyophthalmus</italic> group (<italic><tp:taxon-name><tp:taxon-name-part taxon-name-part-type="genus" reg="Troglohyphantes">T.</tp:taxon-name-part><tp:taxon-name-part taxon-name-part-type="species" reg="inermis">inermis</tp:taxon-name-part></tp:taxon-name></italic> Deeleman-Reinhold, 1978 is distinguishable by the shapes of the lamella and cymbium).</p></tp:treatment-sec><tp:treatment-sec sec-type="variation" id="SECID0ES6AI"><title>Variation.</title><p>Males (<italic>n</italic> = 2): carapace width 0.83–0.88; femur I length 1.81–1.9. Females (n = 9): carapace width 0.77–0.85; femur I length 1.67–1.9.</p></tp:treatment-sec><tp:treatment-sec sec-type="distribution" id="SECID0E16AI"><title>Distribution and records from the Crimean caves.</title><p>Map (Fig. <xref ref-type="fig" rid="F17">17B</xref> – yellow circle). Only known from the type locality: Druzhba Cave on Mortsheka Mt. in the SW part of Ai-Petri Yaila.</p></tp:treatment-sec><tp:treatment-sec sec-type="ecology" id="SECID0EEABI"><title>Ecology.</title><p>Given that <italic><tp:taxon-name><tp:taxon-name-part taxon-name-part-type="genus" reg="Troglohyphantes">T.</tp:taxon-name-part><tp:taxon-name-part taxon-name-part-type="species" reg="exspectatus">exspectatus</tp:taxon-name-part></tp:taxon-name></italic> sp. nov. has the well-developed eyes but permanently occurs and reproduces in Druzhba Cave (we have recorded individuals at all developmental stages), it can be classified as an eutroglophile.</p></tp:treatment-sec><tp:treatment-sec sec-type="etymology" id="SECID0EVABI"><title>Etymology.</title><p>From the Latin <italic><tp:taxon-name><tp:taxon-name-part taxon-name-part-type="genus" reg="Troglohyphantes"/><tp:taxon-name-part taxon-name-part-type="species" reg="exspectatus">exspectatus</tp:taxon-name-part></tp:taxon-name></italic>, meaning expected, due to the fact that we have not come across adult males of this species for a long time, but only females, subadult males, and juveniles.</p></tp:treatment-sec><tp:treatment-sec><!--Section generated to contain objects referenced in tp:taxon-treatment.--><fig id="F1" position="float" orientation="portrait"><object-id xmlns:xlink="http://www.w3.org/1999/xlink" content-type="doi" xlink:type="simple">10.3897/zookeys.1230.137029.figure1</object-id><object-id xmlns:xlink="http://www.w3.org/1999/xlink" content-type="arpha" xlink:type="simple">8137A9D0-52E4-5A1A-A6F3-86A8C68EEAED</object-id><label>Figure 1.</label><caption><p>Spiders in situ in caves of Crimea: <bold>A</bold><italic><tp:taxon-name><tp:taxon-name-part taxon-name-part-type="genus" reg="Tegenaria">Tegenaria</tp:taxon-name-part><tp:taxon-name-part taxon-name-part-type="species" reg="lapicidinarum">lapicidinarum</tp:taxon-name-part></tp:taxon-name></italic>, ♀ from Karani-Koba Cave <bold>B</bold><italic><tp:taxon-name><tp:taxon-name-part taxon-name-part-type="genus" reg="Tegenaria">Tegenaria</tp:taxon-name-part><tp:taxon-name-part taxon-name-part-type="species" reg="taurica">taurica</tp:taxon-name-part></tp:taxon-name></italic>, ♀ from Gekkonovaya Cave <bold>C</bold><italic><tp:taxon-name><tp:taxon-name-part taxon-name-part-type="genus" reg="Caviphantes">Caviphantes</tp:taxon-name-part><tp:taxon-name-part taxon-name-part-type="species" reg="dobrogicus">dobrogicus</tp:taxon-name-part></tp:taxon-name></italic>, ♀ from Tavrida Cave <bold>D</bold><italic><tp:taxon-name><tp:taxon-name-part taxon-name-part-type="genus" reg="Megalepthyphantes">Megalepthyphantes</tp:taxon-name-part><tp:taxon-name-part taxon-name-part-type="species" reg="pseudocollinus">pseudocollinus</tp:taxon-name-part></tp:taxon-name></italic>, ♀ from Skelskaya Cave <bold>E</bold><italic><tp:taxon-name><tp:taxon-name-part taxon-name-part-type="genus" reg="Palliduphantes">Palliduphantes</tp:taxon-name-part><tp:taxon-name-part taxon-name-part-type="species" reg="khobarum">khobarum</tp:taxon-name-part></tp:taxon-name></italic>, ♀ from Skelskaya Cave <bold>F</bold><italic><tp:taxon-name><tp:taxon-name-part taxon-name-part-type="genus" reg="Troglohyphantes">Troglohyphantes</tp:taxon-name-part><tp:taxon-name-part taxon-name-part-type="species" reg="exspectatus">exspectatus</tp:taxon-name-part></tp:taxon-name></italic> sp. nov., ♀ from Druzhba Cave. Photographs by IST (<bold>A, C, F</bold>); AAN (<bold>B, D</bold>); G.A. Prokopov (<bold>E</bold>).</p></caption><graphic xmlns:xlink="http://www.w3.org/1999/xlink" xlink:href="zookeys-1230-037_article-137029__-g001.jpg" position="float" orientation="portrait" xlink:type="simple" id="oo_1270003.jpg"><uri content-type="original_file" xlink:type="simple">https://binary.pensoft.net/fig/1270003</uri></graphic></fig><fig id="F17" position="float" orientation="portrait"><object-id xmlns:xlink="http://www.w3.org/1999/xlink" content-type="doi" xlink:type="simple">10.3897/zookeys.1230.137029.figure17</object-id><object-id xmlns:xlink="http://www.w3.org/1999/xlink" content-type="arpha" xlink:type="simple">C78BA9AD-2509-5644-B671-2E214BE3CA02</object-id><label>Figure 17.</label><caption><p>Distributions of cave-dwelling spiders in Crimea (including data from references and this work): <bold>A</bold><italic><tp:taxon-name><tp:taxon-name-part taxon-name-part-type="genus" reg="Tegenaria">Tegenaria</tp:taxon-name-part><tp:taxon-name-part taxon-name-part-type="species" reg="lapicidinarum">lapicidinarum</tp:taxon-name-part></tp:taxon-name></italic> (purple circle), <italic><tp:taxon-name><tp:taxon-name-part taxon-name-part-type="genus" reg="Tegenaria">T.</tp:taxon-name-part><tp:taxon-name-part taxon-name-part-type="species" reg="parietina">parietina</tp:taxon-name-part></tp:taxon-name></italic> (blue circle), <italic><tp:taxon-name><tp:taxon-name-part taxon-name-part-type="genus" reg="Tegenaria">T.</tp:taxon-name-part><tp:taxon-name-part taxon-name-part-type="species" reg="taurica">taurica</tp:taxon-name-part></tp:taxon-name></italic> (orange circle), <italic><tp:taxon-name><tp:taxon-name-part taxon-name-part-type="genus" reg="Amaurobius">Amaurobius</tp:taxon-name-part><tp:taxon-name-part taxon-name-part-type="species" reg="erberi">erberi</tp:taxon-name-part></tp:taxon-name></italic> (yellow circle), <italic><tp:taxon-name><tp:taxon-name-part taxon-name-part-type="genus" reg="Alopecosa">Alopecosa</tp:taxon-name-part><tp:taxon-name-part taxon-name-part-type="species" reg="farinosa">farinosa</tp:taxon-name-part></tp:taxon-name></italic> (grey circle), <italic><tp:taxon-name><tp:taxon-name-part taxon-name-part-type="genus" reg="Pholcus">Pholcus</tp:taxon-name-part><tp:taxon-name-part taxon-name-part-type="species" reg="phalangioides">phalangioides</tp:taxon-name-part></tp:taxon-name></italic> (pink circle), <italic><tp:taxon-name><tp:taxon-name-part taxon-name-part-type="genus" reg="Meta">Meta</tp:taxon-name-part><tp:taxon-name-part taxon-name-part-type="species" reg="bourneti">bourneti</tp:taxon-name-part></tp:taxon-name></italic> (red circle), <italic><tp:taxon-name><tp:taxon-name-part taxon-name-part-type="genus" reg="Metellina">Metellina</tp:taxon-name-part><tp:taxon-name-part taxon-name-part-type="species" reg="segmentata">segmentata</tp:taxon-name-part></tp:taxon-name></italic> (pale blue circle), <italic><tp:taxon-name><tp:taxon-name-part taxon-name-part-type="genus" reg="Metellina">M.</tp:taxon-name-part><tp:taxon-name-part taxon-name-part-type="species" reg="merianae">merianae</tp:taxon-name-part></tp:taxon-name></italic> (green circle), <italic><tp:taxon-name><tp:taxon-name-part taxon-name-part-type="genus" reg="Steatoda">Steatoda</tp:taxon-name-part><tp:taxon-name-part taxon-name-part-type="species" reg="triangulosa">triangulosa</tp:taxon-name-part></tp:taxon-name></italic> (white circle) <bold>B</bold><italic><tp:taxon-name><tp:taxon-name-part taxon-name-part-type="genus" reg="Bisetifer">Bisetifer</tp:taxon-name-part><tp:taxon-name-part taxon-name-part-type="species" reg="gruzin">gruzin</tp:taxon-name-part></tp:taxon-name></italic> (blue circle), <italic><tp:taxon-name><tp:taxon-name-part taxon-name-part-type="genus" reg="Bisetifer">B.</tp:taxon-name-part><tp:taxon-name-part taxon-name-part-type="species" reg="tactus">tactus</tp:taxon-name-part></tp:taxon-name></italic> sp. nov. (purple circle), <italic><tp:taxon-name><tp:taxon-name-part taxon-name-part-type="genus" reg="Caviphantes">Caviphantes</tp:taxon-name-part><tp:taxon-name-part taxon-name-part-type="species" reg="dobrogicus">dobrogicus</tp:taxon-name-part></tp:taxon-name></italic> (green circle), <italic><tp:taxon-name><tp:taxon-name-part taxon-name-part-type="genus" reg="Lepthyphantes">Lepthyphantes</tp:taxon-name-part><tp:taxon-name-part taxon-name-part-type="species" reg="leprosus">leprosus</tp:taxon-name-part></tp:taxon-name></italic> (red circle), <italic><tp:taxon-name><tp:taxon-name-part taxon-name-part-type="genus" reg="Megalepthyphantes">Megalepthyphantes</tp:taxon-name-part><tp:taxon-name-part taxon-name-part-type="species" reg="nebulosus">nebulosus</tp:taxon-name-part></tp:taxon-name></italic> (pale blue circle), <italic><tp:taxon-name><tp:taxon-name-part taxon-name-part-type="genus" reg="Megalepthyphantes">M.</tp:taxon-name-part><tp:taxon-name-part taxon-name-part-type="species" reg="pseudocollinus">pseudocollinus</tp:taxon-name-part></tp:taxon-name></italic> (white circle), <italic><tp:taxon-name><tp:taxon-name-part taxon-name-part-type="genus" reg="Palliduphantes">Palliduphantes</tp:taxon-name-part><tp:taxon-name-part taxon-name-part-type="species" reg="khobarum">khobarum</tp:taxon-name-part></tp:taxon-name></italic> (orange circle), ? <italic><tp:taxon-name><tp:taxon-name-part taxon-name-part-type="genus" reg="Tenuiphantes">Tenuiphantes</tp:taxon-name-part><tp:taxon-name-part taxon-name-part-type="species" reg="zimmermanni">zimmermanni</tp:taxon-name-part></tp:taxon-name></italic> (pink circle), <italic><tp:taxon-name><tp:taxon-name-part taxon-name-part-type="genus" reg="Troglohyphantes">Troglohyphantes</tp:taxon-name-part><tp:taxon-name-part taxon-name-part-type="species" reg="exspectatus">exspectatus</tp:taxon-name-part></tp:taxon-name></italic> sp. nov. (yellow circle), <italic><tp:taxon-name><tp:taxon-name-part taxon-name-part-type="genus" reg="Aituaria">Aituaria</tp:taxon-name-part><tp:taxon-name-part taxon-name-part-type="species" reg="pontica">pontica</tp:taxon-name-part></tp:taxon-name></italic> (grey circle), <italic><tp:taxon-name><tp:taxon-name-part taxon-name-part-type="genus" reg="Aituaria">A.</tp:taxon-name-part><tp:taxon-name-part taxon-name-part-type="species" reg="borutzkyi">borutzkyi</tp:taxon-name-part></tp:taxon-name></italic> (black circle). The numbering of the caves is common for both maps: 1 – in unnamed cave near the city of Bakhchisarai; 2 – Mangupskaya I (= MK-1) Cave; 3 – abandoned aqueduct carved into an unnamed cave-spring in area of the Maksimova Datsha; 4 – Asketi I Cave; 5 – Kay-Kobasy Cave; 6 – Izumrudnaya Сave; 7 – Gekkonovaya Cave; 8 – Gnomov Cave; 9 – Tshernoretshenskaya Cave; 10 – Azis-Koba (= Kara-Koba) Cave; 11 – Mamut-Tshokrak Cave; 12 – Baidar-Tshokrak Cave; 13 – unnamed cave on northeastern slope of Mt. Kilse-Burun; 14 – Skelskaya Cave; 15 – Rodnikovskaya Cave; 16 – Koryta (= Kuznetsova) Cave; 17 – Zemlyanitshnaya Cave; 18 – Kristalnaya (= Maksimovitcha) Cave; 19 – Druzhba Cave; 20 – unnamed cave (= ?Malaya Cave) in Nizhnie Limeny (now Goluboi Zaliv); 21 – Daniltsha-Koba Cave; 22 – Ayu-Teshik Cave; 23 – Villyaburunskaya Cave; 24 – Troizkogo (= Kharkovskaya, ZUG) Сave; 25 – Avantyura Cave; 26 – Kaply-Kayanskaya (= Khaplu-Khoba) Cave; 27 – Ayu-Koba Cave; 28 – grotto in Massandra; 29 – Binbash-Koba Cave; 30 – Paskhalnaya Cave; 31 – Alushtinskaya Cave; 32 – Kizil-Koba (= Krasnaya) Cave; 33 – Sliyanie Cave; 34 – Vostotshny Potok Cave; 35 – Partizanskaya Cave; 36 – grotto on Mt. Yuznaya Demerdzhi; 37 – Tisovaya Cave; 38 – Karani-Koba Cave; 39 – Tuakskaya (= Ful-Koba) Cave; 40 – Tavrida Cave.</p></caption><graphic xmlns:xlink="http://www.w3.org/1999/xlink" xlink:href="zookeys-1230-037_article-137029__-g017.jpg" position="float" orientation="portrait" xlink:type="simple" id="oo_1270019.jpg"><uri content-type="original_file" xlink:type="simple">https://binary.pensoft.net/fig/1270019</uri></graphic></fig></tp:treatment-sec><ref-list><ref id="B13"><mixed-citation xmlns:xlink="http://www.w3.org/1999/xlink" xlink:type="simple"><person-group><name name-style="western"><surname>Deeleman-Reinhold</surname><given-names>CL</given-names></name></person-group> (<year>1978</year>) <article-title>Revision of the cave-dwelling and related spiders of the genus <italic><tp:taxon-name><tp:taxon-name-part taxon-name-part-type="genus">Troglohyphantes</tp:taxon-name-part></tp:taxon-name></italic> Joseph (<tp:taxon-name><tp:taxon-name-part taxon-name-part-type="family">Linyphiidae</tp:taxon-name-part></tp:taxon-name>), with special reference to the Yugoslav species.</article-title><source>Opera Academia Scientiarum et Artium Slovenica (Classis IV), Ljubljana</source><volume>23</volume>(<issue>6</issue>): <fpage>1</fpage>–<lpage>221</lpage>.</mixed-citation></ref><ref id="B15"><mixed-citation xmlns:xlink="http://www.w3.org/1999/xlink" xlink:type="simple"><person-group><name name-style="western"><surname>Deltshev</surname><given-names>C</given-names></name></person-group> (<year>1973</year>) <article-title>A new <italic><tp:taxon-name><tp:taxon-name-part taxon-name-part-type="genus">Troglohyphantes</tp:taxon-name-part></tp:taxon-name></italic> from Bulgarian caves (<tp:taxon-name><tp:taxon-name-part taxon-name-part-type="order">Araneae</tp:taxon-name-part></tp:taxon-name>, <tp:taxon-name><tp:taxon-name-part taxon-name-part-type="family">Linyphiidae</tp:taxon-name-part></tp:taxon-name>).</article-title><source>International Journal of Speleology</source><volume>5</volume>: <fpage>103</fpage>–<lpage>109</lpage>. <ext-link xlink:href="10.5038/1827-806X.5.2.1" ext-link-type="doi" xlink:type="simple">https://doi.org/10.5038/1827-806X.5.2.1</ext-link></mixed-citation></ref><ref id="B27"><mixed-citation xmlns:xlink="http://www.w3.org/1999/xlink" xlink:type="simple"><person-group><name name-style="western"><surname>Isaia</surname><given-names>M</given-names></name><name name-style="western"><surname>Mammola</surname><given-names>S</given-names></name><name name-style="western"><surname>Mazzuca</surname><given-names>P</given-names></name><name name-style="western"><surname>Arnedo</surname><given-names>MA</given-names></name><name name-style="western"><surname>Pantini</surname><given-names>P</given-names></name></person-group> (<year>2017</year>) <article-title>Advances in the systematics of the spider genus <italic><tp:taxon-name><tp:taxon-name-part taxon-name-part-type="genus">Troglohyphantes</tp:taxon-name-part></tp:taxon-name></italic> (<tp:taxon-name><tp:taxon-name-part taxon-name-part-type="order">Araneae</tp:taxon-name-part></tp:taxon-name>, <tp:taxon-name><tp:taxon-name-part taxon-name-part-type="family">Linyphiidae</tp:taxon-name-part></tp:taxon-name>).</article-title><source>Systematics and Biodiversity</source><volume>15</volume>(<issue>4</issue>): <fpage>307</fpage>–<lpage>326</lpage>. <ext-link xlink:href="10.1080/14772000.2016.1254304" ext-link-type="doi" xlink:type="simple">https://doi.org/10.1080/14772000.2016.1254304</ext-link></mixed-citation></ref><ref id="B28"><mixed-citation xmlns:xlink="http://www.w3.org/1999/xlink" xlink:type="simple"><person-group><name name-style="western"><surname>Isaia</surname><given-names>M</given-names></name><name name-style="western"><surname>Mammola</surname><given-names>S</given-names></name><name name-style="western"><surname>Arnedo</surname><given-names>MA</given-names></name></person-group> (<year>2023</year>) <article-title>A relict subterranean spider (<tp:taxon-name><tp:taxon-name-part taxon-name-part-type="order">Araneae</tp:taxon-name-part></tp:taxon-name>: <tp:taxon-name><tp:taxon-name-part taxon-name-part-type="family">Linyphiidae</tp:taxon-name-part></tp:taxon-name>: <italic><tp:taxon-name><tp:taxon-name-part taxon-name-part-type="genus">Troglohyphantes</tp:taxon-name-part></tp:taxon-name></italic>) reveals a unique component of the biogeography of Corsica.</article-title><source>Insect Systematics and Diversity</source><volume>7</volume>(<issue>3</issue>): <fpage>1</fpage>–<lpage>16</lpage>. <ext-link xlink:href="10.1093/isd/ixad008" ext-link-type="doi" xlink:type="simple">https://doi.org/10.1093/isd/ixad008</ext-link></mixed-citation></ref><ref id="B26"><mixed-citation xmlns:xlink="http://www.w3.org/1999/xlink" xlink:type="simple"><person-group><name name-style="western"><surname>Isaia</surname><given-names>M</given-names></name><name name-style="western"><surname>Paschetta</surname><given-names>M</given-names></name><name name-style="western"><surname>Lana</surname><given-names>E</given-names></name><name name-style="western"><surname>Pantini</surname><given-names>P</given-names></name><name name-style="western"><surname>Schonhofer</surname><given-names>AL</given-names></name><name name-style="western"><surname>Christian</surname><given-names>E</given-names></name><name name-style="western"><surname>Badino</surname><given-names>G</given-names></name></person-group> (<year>2011</year>) <article-title>Subterranean arachnids of the Western Italian Alps (<tp:taxon-name><tp:taxon-name-part taxon-name-part-type="class">Arachnida</tp:taxon-name-part></tp:taxon-name>: <tp:taxon-name><tp:taxon-name-part taxon-name-part-type="order">Araneae</tp:taxon-name-part></tp:taxon-name>, <tp:taxon-name><tp:taxon-name-part taxon-name-part-type="order">Opiliones</tp:taxon-name-part></tp:taxon-name>, <tp:taxon-name><tp:taxon-name-part taxon-name-part-type="order">Palpigradi</tp:taxon-name-part></tp:taxon-name>, <tp:taxon-name><tp:taxon-name-part taxon-name-part-type="order">Pseudoscorpiones</tp:taxon-name-part></tp:taxon-name>).</article-title><source>Monografie del Museo di Scienze Naturali, Torino,</source><volume>47</volume>: <fpage>1</fpage>–<lpage>325</lpage>.</mixed-citation></ref></ref-list></tp:taxon-treatment>
