# Supplementary material for: ﻿A review of cave spiders (Arachnida, Araneae) of the Crimean Mountains, with descriptions of two new species
Source: Zookeys. 2025 Mar 5;1230:37–80. doi: 10.3897/zookeys.1230.137029 (PMC11905112; doi:10.3897/zookeys.1230.137029)
Supplement: XML Treatment for Aituaria borutzkyi [file zookeys.1230.137029-treatment15.xml]

<!DOCTYPE tp:taxon-treatment
  PUBLIC "-//TaxonX//DTD Taxonomic Treatment Publishing DTD v0 20100105//EN" "tax-treatment-NSO.dtd">
<tp:taxon-treatment xmlns:tp="http://www.plazi.org/taxpub"><tp:treatment-meta><kwd-group><label>Taxon classification</label><kwd>
                  <named-content content-type="kingdom">Animalia</named-content>
                </kwd><kwd>
                  <named-content content-type="order">Araneae</named-content>
                </kwd><kwd>
                  <named-content content-type="family">Nesticidae</named-content>
                </kwd></kwd-group><mixed-citation publication-type="journal"><person-group><name><surname>Nadolny</surname><given-names>Anton A.</given-names></name><name><surname>Turbanov</surname><given-names>Ilya S.</given-names></name></person-group><article-title>﻿A review of cave spiders (<tp:taxon-name><tp:taxon-name-part taxon-name-part-type="class">Arachnida</tp:taxon-name-part></tp:taxon-name>, <tp:taxon-name><tp:taxon-name-part taxon-name-part-type="order">Araneae</tp:taxon-name-part></tp:taxon-name>) of the Crimean Mountains, with descriptions of two new species</article-title><source>Zookeys</source><day>05</day><month>03</month><year>2025</year><volume>1230</volume><fpage>37</fpage><lpage>80</lpage><pub-id pub-id-type="doi">10.3897/zookeys.1230.137029</pub-id></mixed-citation></tp:treatment-meta><tp:nomenclature><label>﻿</label><tp:taxon-name>
                <object-id xmlns:xlink="http://www.w3.org/1999/xlink" content-type="arpha" xlink:type="simple">3EBFD638-2B7C-5B21-83CA-EA8B664E9604</object-id>
                <tp:taxon-name-part taxon-name-part-type="genus" reg="Aituaria">Aituaria</tp:taxon-name-part>
                <tp:taxon-name-part taxon-name-part-type="species" reg="borutzkyi">borutzkyi</tp:taxon-name-part>
              </tp:taxon-name><tp:taxon-authority>(Reimoser, 1930)</tp:taxon-authority><xref ref-type="fig" rid="F2">Figs 2B</xref><xref ref-type="fig" rid="F15">, 15</xref><xref ref-type="fig" rid="F16">, 16</xref></tp:nomenclature><tp:treatment-sec sec-type="material" id="SECID0EIHBI"><title>Material examined.</title><p>• 3 ♀♀ (<abbrev xmlns:xlink="http://www.w3.org/1999/xlink" xlink:title="V.I. Vernadsky Tavrida National University" id="ABBRID0EOHBI" xlink:type="simple">TNU</abbrev> 10226), Crimea, Bakhchisarai Distr., nr Khodzha-Sala Vil., steep southern slope of Baba-Dagh Plateau (= Mangup-Kale Gorodishche), Mangupskaya I (= MK-1) Cave, 28.IV.2017, I.S. Turbanov leg. • 10 ♀♀ (<abbrev xmlns:xlink="http://www.w3.org/1999/xlink" xlink:title="V.I. Vernadsky Tavrida National University" id="ABBRID0ESHBI" xlink:type="simple">TNU</abbrev> 10237/1), same cave, 3.V.2018, I.S. Turbanov leg. • 3 ♀♀ (<abbrev xmlns:xlink="http://www.w3.org/1999/xlink" xlink:title="V.I. Vernadsky Tavrida National University" id="ABBRID0EWHBI" xlink:type="simple">TNU</abbrev> 10266), same cave, 6–8.V.2017, O.L. Makarova, K.V. Makarov leg. • 1 ♂ (<abbrev xmlns:xlink="http://www.w3.org/1999/xlink" xlink:title="V.I. Vernadsky Tavrida National University" id="ABBRID0E1HBI" xlink:type="simple">TNU</abbrev> 10236/1), same cave, 11.VI.2018, I.S. Turbanov, A.A. Nadolny leg. • 1 ♂ 1 ♀ (<abbrev xmlns:xlink="http://www.w3.org/1999/xlink" xlink:title="V.I. Vernadsky Tavrida National University" id="ABBRID0E5HBI" xlink:type="simple">TNU</abbrev> 10273), same cave, 2.X.2020, I.S. Turbanov, A.A. Turbanova leg.</p></tp:treatment-sec><tp:treatment-sec sec-type="material" id="SECID0ECIBI"><title>Comparative material.</title><p>• 1 ♂ (<abbrev xmlns:xlink="http://www.w3.org/1999/xlink" xlink:title="V.I. Vernadsky Tavrida National University" id="ABBRID0EIIBI" xlink:type="simple">TNU</abbrev> 10274), southern part of Simferopol, indoors; 27.VI.2011; A.A. Nadolny leg.</p></tp:treatment-sec><tp:treatment-sec sec-type="distribution" id="SECID0EMIBI"><title>Distribution.</title><p>Minor Asia (Turkey), the west Caucasus (Abkhazia) and Crimea (<xref ref-type="bibr" rid="B58">Nadolny and Kovblyuk 2007</xref>).</p></tp:treatment-sec><tp:treatment-sec sec-type="Records from the Crimean caves" id="SECID0EWIBI"><title>Records from the Crimean caves.</title><p>Map (Fig. <xref ref-type="fig" rid="F17">17B</xref> – black circle). Mangupskaya I Cave on a steep southern slope of Baba-Dagh Plateau (present data).</p></tp:treatment-sec><tp:treatment-sec sec-type="ecology" id="SECID0EAJBI"><title>Ecology.</title><p>A troglophile and synanthropic species (<xref ref-type="bibr" rid="B58">Nadolny and Kovblyuk 2007</xref>; <xref ref-type="bibr" rid="B47">Mammola et al. 2018</xref>; present data). In Crimea, <italic><tp:taxon-name><tp:taxon-name-part taxon-name-part-type="genus" reg="Aituaria">A.</tp:taxon-name-part><tp:taxon-name-part taxon-name-part-type="species" reg="borutzkyi">borutzkyi</tp:taxon-name-part></tp:taxon-name></italic> has been found in anthropogenic biotopes of Simferopol and Fersmanovo Vil. (<xref ref-type="bibr" rid="B58">Nadolny and Kovblyuk 2007</xref>, present data). During the present study, it was found only in Mangupskaya I Cave on Baba-Dagh Plateau. On this plateau there was the city of Dori (= Doros), the capital of the medieval late Byzantine Orthodox Principality of Theodoro (13<sup>th</sup> – mid-15<sup>th</sup> centuries), where some of currently known caves were used for economic and religious purposes. After the siege and capture of Dori in 1475 by Ottoman troops, the Turkish fortress of Mangup-Kale was built on the plateau and existed there until 1774. In our opinion, under the influence of long-term human activity on Baba-Dagh Plateau, special conditions were created for the colonisation of caves by troglophilous species, which could have been unintentionally introduced to Crimea by active trade between the medieval Principality of Theodoro and/or the Turkish fortress of Mangup-Kale and medieval states of the west Caucasus and the Ottoman Empire (<xref ref-type="bibr" rid="B24">Herzen and Makhneva-Chernets 2006</xref>), the native range of <italic><tp:taxon-name><tp:taxon-name-part taxon-name-part-type="genus" reg="Aituaria">A.</tp:taxon-name-part><tp:taxon-name-part taxon-name-part-type="species" reg="borutzkyi">borutzkyi</tp:taxon-name-part></tp:taxon-name></italic> lays (<xref ref-type="bibr" rid="B58">Nadolny and Kovblyuk 2007</xref>). Therefore, in Crimea <italic><tp:taxon-name><tp:taxon-name-part taxon-name-part-type="genus" reg="Aituaria">A.</tp:taxon-name-part><tp:taxon-name-part taxon-name-part-type="species" reg="borutzkyi">borutzkyi</tp:taxon-name-part></tp:taxon-name></italic> seems to be an accidentally introduced facultative synanthrope, locally established in suitable subterranean biotope as a subtroglophile.</p></tp:treatment-sec><tp:treatment-sec sec-type="Additional diagnostic details" id="SECID0E6KBI"><title>Additional diagnostic details.</title><p>The complex structure of copulatory organs in <italic><tp:taxon-name><tp:taxon-name-part taxon-name-part-type="genus" reg="Aituaria">Aituaria</tp:taxon-name-part></tp:taxon-name></italic> members has been discussed and illustrated (<xref ref-type="bibr" rid="B49">Marusik et al. 2017</xref>; <xref ref-type="bibr" rid="B22">Fomichev et al. 2022</xref>). Here we give SEM micrographs of the male palp of <italic><tp:taxon-name><tp:taxon-name-part taxon-name-part-type="genus" reg="Aituaria">A.</tp:taxon-name-part><tp:taxon-name-part taxon-name-part-type="species" reg="borutzkyi">borutzkyi</tp:taxon-name-part></tp:taxon-name></italic> to show their details (Fig. <xref ref-type="fig" rid="F15">15A–G</xref>): the paracymbium bears three apophyses, of which the dorsal and distal apophyses are covered with triangular scales (Fig. <xref ref-type="fig" rid="F15">15A, E, F</xref>); the rounded anterior part of subtegulum is prominent in ventral view, the rest of it is hidden behind the tegulum (Fig. <xref ref-type="fig" rid="F15">15A</xref>); the tegulum is discoidal; the radix pear-shaped with a pointed posterior process; the triangular radical apophysis has a scaly surface (Fig. <xref ref-type="fig" rid="F15">15A, C, G</xref>); the conductor consists of three parts: median process with two pointed and one rounded outgrowths, the relatively massive retrolateral process that is bifurcated on its ventral side, and the long, narrow and transparent prolateral process (Fig. <xref ref-type="fig" rid="F15">15B, C</xref>); the connection between embolus and tegulum forms a sharp bend on the anterio-retrolateral side of the bulb (Fig. <xref ref-type="fig" rid="F15">15D</xref>); the embolus with a furrow almost along its entire length (Fig. <xref ref-type="fig" rid="F15">15C, G</xref>). For the female of <italic><tp:taxon-name><tp:taxon-name-part taxon-name-part-type="genus" reg="Aituaria">A.</tp:taxon-name-part><tp:taxon-name-part taxon-name-part-type="species" reg="borutzkyi">borutzkyi</tp:taxon-name-part></tp:taxon-name></italic>: the epigyne has a rounded edge and is oval, with poorly sclerotised receptacles; the spherical, club-like gland is heavily sclerotised (Fig. <xref ref-type="fig" rid="F16">16A, B</xref>); the copulatory openings situate near the epigynal edge, entering the receptacles laterally (Fig. <xref ref-type="fig" rid="F16">16B</xref>).</p><fig id="F15" position="float" orientation="portrait"><object-id xmlns:xlink="http://www.w3.org/1999/xlink" content-type="doi" xlink:type="simple">10.3897/zookeys.1230.137029.figure15</object-id><object-id xmlns:xlink="http://www.w3.org/1999/xlink" content-type="arpha" xlink:type="simple">3D2671B3-9B72-5AA3-A7AE-03327FD440A9</object-id><label>Figure 15.</label><caption><p>Male palp of <italic><tp:taxon-name><tp:taxon-name-part taxon-name-part-type="genus" reg="Aituaria">Aituaria</tp:taxon-name-part><tp:taxon-name-part taxon-name-part-type="species" reg="borutzkyi">borutzkyi</tp:taxon-name-part></tp:taxon-name></italic> from Mangupskaya I Cave: <bold>A</bold> palp, ventral view; <bold>B–D</bold> bulbus, ventral, anterior, and retrolateral views <bold>E, F</bold> paracymbium, dorso-retrolateral and ventro-retrolateral views <bold>G</bold> fragment of embolus with a furrow, prolateral view. Abbreviations: <italic>Cm</italic> – median process of the conductor, <italic>Cp</italic> – prolateral process of the conductor, <italic>Cr</italic> – retrolateral process of the conductor, <italic>Eb</italic> – embolic base, <italic>Em</italic> – embolus, <italic>Ra</italic> – radical apophysis, <italic>Rp</italic> – radical process, <italic>Rx</italic> – radix, <italic>St</italic> – subtegulum, <italic>Tg</italic> – tegulum. Scale bars: 0.2 mm (<bold>A, E</bold>); not scaled (<bold>B–D, F, G</bold>).</p></caption><graphic xmlns:xlink="http://www.w3.org/1999/xlink" xlink:href="zookeys-1230-037_article-137029__-g015.jpg" position="float" orientation="portrait" xlink:type="simple" id="oo_1270017.jpg"><uri content-type="original_file" xlink:type="simple">https://binary.pensoft.net/fig/1270017</uri></graphic></fig><fig id="F16" position="float" orientation="portrait"><object-id xmlns:xlink="http://www.w3.org/1999/xlink" content-type="doi" xlink:type="simple">10.3897/zookeys.1230.137029.figure16</object-id><object-id xmlns:xlink="http://www.w3.org/1999/xlink" content-type="arpha" xlink:type="simple">E4B85B9A-BA69-5CA8-8A2B-269348920783</object-id><label>Figure 16.</label><caption><p>Female and male copulatory organs of <italic><tp:taxon-name><tp:taxon-name-part taxon-name-part-type="genus" reg="Aituaria">Aituaria</tp:taxon-name-part><tp:taxon-name-part taxon-name-part-type="species" reg="borutzkyi">borutzkyi</tp:taxon-name-part></tp:taxon-name></italic> from Mangupskaya I Cave: <bold>A, B</bold> epigyne, ventral and dorsal views <bold>C</bold> club-like gland, dorsal view <bold>D</bold> male palp, ventral view. Abbreviations: <italic>Cd</italic> – copulatory duct, <italic>Cm</italic> – median process of the conductor, <italic>Cp</italic> – prolateral process of the conductor, <italic>Cr</italic> – retrolateral process of the conductor, <italic>Em</italic> – embolus, <italic>Gl</italic> – club-like gland, <italic>Pa</italic> – paracymbium, <italic>Ra</italic> – radical apophysis, <italic>Re</italic> – receptacle, <italic>Rp</italic> – radical process, <italic>Rx</italic> – radix, <italic>St</italic> – subtegulum. Scale bars: 0.2 mm (<bold>A, B, D</bold>); not scaled (<bold>C</bold>).</p></caption><graphic xmlns:xlink="http://www.w3.org/1999/xlink" xlink:href="zookeys-1230-037_article-137029__-g016.jpg" position="float" orientation="portrait" xlink:type="simple" id="oo_1270018.jpg"><uri content-type="original_file" xlink:type="simple">https://binary.pensoft.net/fig/1270018</uri></graphic></fig><p>A recent review (<xref ref-type="bibr" rid="B22">Fomichev et al. 2022</xref>) considered four species of <italic><tp:taxon-name><tp:taxon-name-part taxon-name-part-type="genus" reg="Aituaria">Aituaria</tp:taxon-name-part></tp:taxon-name></italic>, of which only two have been found in Crimea, including its subterranean habitats: viz., <italic><tp:taxon-name><tp:taxon-name-part taxon-name-part-type="genus" reg="Aituaria">A.</tp:taxon-name-part><tp:taxon-name-part taxon-name-part-type="species" reg="borutzkyi">borutzkyi</tp:taxon-name-part></tp:taxon-name></italic> and <italic><tp:taxon-name><tp:taxon-name-part taxon-name-part-type="genus" reg="Aituaria">A.</tp:taxon-name-part><tp:taxon-name-part taxon-name-part-type="species" reg="pontica">pontica</tp:taxon-name-part></tp:taxon-name></italic>. Males of these species are easily separable by the embolic shape: the narrow embolus in <italic><tp:taxon-name><tp:taxon-name-part taxon-name-part-type="genus" reg="Aituaria">A.</tp:taxon-name-part><tp:taxon-name-part taxon-name-part-type="species" reg="borutzkyi">borutzkyi</tp:taxon-name-part></tp:taxon-name></italic> and wide in <italic><tp:taxon-name><tp:taxon-name-part taxon-name-part-type="genus" reg="Aituaria">A.</tp:taxon-name-part><tp:taxon-name-part taxon-name-part-type="species" reg="pontica">pontica</tp:taxon-name-part></tp:taxon-name></italic>; also, all other apophysis differ in their shapes (cf. <xref ref-type="bibr" rid="B22">Fomichev et al. 2022</xref>: figs 25, 27). The females differ in detailed structures of the epigyne (cf. Fig. <xref ref-type="fig" rid="F16">16A–C</xref> and <xref ref-type="bibr" rid="B49">Marusik et al. 2017</xref>: figs 18, 19): <italic><tp:taxon-name><tp:taxon-name-part taxon-name-part-type="genus" reg="Aituaria">A.</tp:taxon-name-part><tp:taxon-name-part taxon-name-part-type="species" reg="pontica">pontica</tp:taxon-name-part></tp:taxon-name></italic> has a more bended edge of the epigynal plate compared to that in <italic><tp:taxon-name><tp:taxon-name-part taxon-name-part-type="genus" reg="Aituaria">A.</tp:taxon-name-part><tp:taxon-name-part taxon-name-part-type="species" reg="borutzkyi">borutzkyi</tp:taxon-name-part></tp:taxon-name></italic>; the stem and head in the club-shaped gland are of equal width in <italic><tp:taxon-name><tp:taxon-name-part taxon-name-part-type="genus" reg="Aituaria">A.</tp:taxon-name-part><tp:taxon-name-part taxon-name-part-type="species" reg="pontica">pontica</tp:taxon-name-part></tp:taxon-name></italic>, while the head is wider than the stem in <italic><tp:taxon-name><tp:taxon-name-part taxon-name-part-type="genus" reg="Aituaria">A.</tp:taxon-name-part><tp:taxon-name-part taxon-name-part-type="species" reg="borutzkyi">borutzkyi</tp:taxon-name-part></tp:taxon-name></italic>.</p></tp:treatment-sec><tp:treatment-sec><!--Section generated to contain objects referenced in tp:taxon-treatment.--><fig id="F2" position="float" orientation="portrait"><object-id xmlns:xlink="http://www.w3.org/1999/xlink" content-type="doi" xlink:type="simple">10.3897/zookeys.1230.137029.figure2</object-id><object-id xmlns:xlink="http://www.w3.org/1999/xlink" content-type="arpha" xlink:type="simple">3EADE598-E15E-5685-85DC-B2204E440320</object-id><label>Figure 2.</label><caption><p>Spiders in situ in caves of Crimea: <bold>A</bold><italic><tp:taxon-name><tp:taxon-name-part taxon-name-part-type="genus" reg="Aituaria">Aituaria</tp:taxon-name-part><tp:taxon-name-part taxon-name-part-type="species" reg="pontica">pontica</tp:taxon-name-part></tp:taxon-name></italic>, ♀ from abandoned aqueduct carved into an unnamed cave-spring in area of the Maksimova Datsha in the nr Sevastopol <bold>B</bold><italic><tp:taxon-name><tp:taxon-name-part taxon-name-part-type="genus" reg="Aituaria">Aituaria</tp:taxon-name-part><tp:taxon-name-part taxon-name-part-type="species" reg="borutzkyi">borutzkyi</tp:taxon-name-part></tp:taxon-name></italic>, ♀ from Mangupskaya I Cave <bold>C, D</bold><italic><tp:taxon-name><tp:taxon-name-part taxon-name-part-type="genus" reg="Metellina">Metellina</tp:taxon-name-part><tp:taxon-name-part taxon-name-part-type="species" reg="merianae">merianae</tp:taxon-name-part></tp:taxon-name></italic>, ♀♀ from abandoned aqueduct carved into an unnamed cave-spring in area of the Maksimova Datsha in the nr Sevastopol (<bold>С</bold>) and Mamut-Tshokrak Cave (<bold>D</bold>); <bold>E</bold>, <bold>F</bold>, <bold>G</bold><italic><tp:taxon-name><tp:taxon-name-part taxon-name-part-type="genus" reg="Meta">Meta</tp:taxon-name-part><tp:taxon-name-part taxon-name-part-type="species" reg="bourneti">bourneti</tp:taxon-name-part></tp:taxon-name></italic>, ♀ (<bold>E</bold>) and juv. (<bold>G</bold>) from from Mangupskaya I Cave, ♂ (<bold>F</bold>) from Gnomov Cave. Photographs by G.A. Prokopov (<bold>A, C</bold>); IST (<bold>B, D, E, G</bold>); AAN (<bold>F</bold>).</p></caption><graphic xmlns:xlink="http://www.w3.org/1999/xlink" xlink:href="zookeys-1230-037_article-137029__-g002.jpg" position="float" orientation="portrait" xlink:type="simple" id="oo_1270004.jpg"><uri content-type="original_file" xlink:type="simple">https://binary.pensoft.net/fig/1270004</uri></graphic></fig><fig id="F17" position="float" orientation="portrait"><object-id xmlns:xlink="http://www.w3.org/1999/xlink" content-type="doi" xlink:type="simple">10.3897/zookeys.1230.137029.figure17</object-id><object-id xmlns:xlink="http://www.w3.org/1999/xlink" content-type="arpha" xlink:type="simple">C78BA9AD-2509-5644-B671-2E214BE3CA02</object-id><label>Figure 17.</label><caption><p>Distributions of cave-dwelling spiders in Crimea (including data from references and this work): <bold>A</bold><italic><tp:taxon-name><tp:taxon-name-part taxon-name-part-type="genus" reg="Tegenaria">Tegenaria</tp:taxon-name-part><tp:taxon-name-part taxon-name-part-type="species" reg="lapicidinarum">lapicidinarum</tp:taxon-name-part></tp:taxon-name></italic> (purple circle), <italic><tp:taxon-name><tp:taxon-name-part taxon-name-part-type="genus" reg="Tegenaria">T.</tp:taxon-name-part><tp:taxon-name-part taxon-name-part-type="species" reg="parietina">parietina</tp:taxon-name-part></tp:taxon-name></italic> (blue circle), <italic><tp:taxon-name><tp:taxon-name-part taxon-name-part-type="genus" reg="Tegenaria">T.</tp:taxon-name-part><tp:taxon-name-part taxon-name-part-type="species" reg="taurica">taurica</tp:taxon-name-part></tp:taxon-name></italic> (orange circle), <italic><tp:taxon-name><tp:taxon-name-part taxon-name-part-type="genus" reg="Amaurobius">Amaurobius</tp:taxon-name-part><tp:taxon-name-part taxon-name-part-type="species" reg="erberi">erberi</tp:taxon-name-part></tp:taxon-name></italic> (yellow circle), <italic><tp:taxon-name><tp:taxon-name-part taxon-name-part-type="genus" reg="Alopecosa">Alopecosa</tp:taxon-name-part><tp:taxon-name-part taxon-name-part-type="species" reg="farinosa">farinosa</tp:taxon-name-part></tp:taxon-name></italic> (grey circle), <italic><tp:taxon-name><tp:taxon-name-part taxon-name-part-type="genus" reg="Pholcus">Pholcus</tp:taxon-name-part><tp:taxon-name-part taxon-name-part-type="species" reg="phalangioides">phalangioides</tp:taxon-name-part></tp:taxon-name></italic> (pink circle), <italic><tp:taxon-name><tp:taxon-name-part taxon-name-part-type="genus" reg="Meta">Meta</tp:taxon-name-part><tp:taxon-name-part taxon-name-part-type="species" reg="bourneti">bourneti</tp:taxon-name-part></tp:taxon-name></italic> (red circle), <italic><tp:taxon-name><tp:taxon-name-part taxon-name-part-type="genus" reg="Metellina">Metellina</tp:taxon-name-part><tp:taxon-name-part taxon-name-part-type="species" reg="segmentata">segmentata</tp:taxon-name-part></tp:taxon-name></italic> (pale blue circle), <italic><tp:taxon-name><tp:taxon-name-part taxon-name-part-type="genus" reg="Metellina">M.</tp:taxon-name-part><tp:taxon-name-part taxon-name-part-type="species" reg="merianae">merianae</tp:taxon-name-part></tp:taxon-name></italic> (green circle), <italic><tp:taxon-name><tp:taxon-name-part taxon-name-part-type="genus" reg="Steatoda">Steatoda</tp:taxon-name-part><tp:taxon-name-part taxon-name-part-type="species" reg="triangulosa">triangulosa</tp:taxon-name-part></tp:taxon-name></italic> (white circle) <bold>B</bold><italic><tp:taxon-name><tp:taxon-name-part taxon-name-part-type="genus" reg="Bisetifer">Bisetifer</tp:taxon-name-part><tp:taxon-name-part taxon-name-part-type="species" reg="gruzin">gruzin</tp:taxon-name-part></tp:taxon-name></italic> (blue circle), <italic><tp:taxon-name><tp:taxon-name-part taxon-name-part-type="genus" reg="Bisetifer">B.</tp:taxon-name-part><tp:taxon-name-part taxon-name-part-type="species" reg="tactus">tactus</tp:taxon-name-part></tp:taxon-name></italic> sp. nov. (purple circle), <italic><tp:taxon-name><tp:taxon-name-part taxon-name-part-type="genus" reg="Caviphantes">Caviphantes</tp:taxon-name-part><tp:taxon-name-part taxon-name-part-type="species" reg="dobrogicus">dobrogicus</tp:taxon-name-part></tp:taxon-name></italic> (green circle), <italic><tp:taxon-name><tp:taxon-name-part taxon-name-part-type="genus" reg="Lepthyphantes">Lepthyphantes</tp:taxon-name-part><tp:taxon-name-part taxon-name-part-type="species" reg="leprosus">leprosus</tp:taxon-name-part></tp:taxon-name></italic> (red circle), <italic><tp:taxon-name><tp:taxon-name-part taxon-name-part-type="genus" reg="Megalepthyphantes">Megalepthyphantes</tp:taxon-name-part><tp:taxon-name-part taxon-name-part-type="species" reg="nebulosus">nebulosus</tp:taxon-name-part></tp:taxon-name></italic> (pale blue circle), <italic><tp:taxon-name><tp:taxon-name-part taxon-name-part-type="genus" reg="Megalepthyphantes">M.</tp:taxon-name-part><tp:taxon-name-part taxon-name-part-type="species" reg="pseudocollinus">pseudocollinus</tp:taxon-name-part></tp:taxon-name></italic> (white circle), <italic><tp:taxon-name><tp:taxon-name-part taxon-name-part-type="genus" reg="Palliduphantes">Palliduphantes</tp:taxon-name-part><tp:taxon-name-part taxon-name-part-type="species" reg="khobarum">khobarum</tp:taxon-name-part></tp:taxon-name></italic> (orange circle), ? <italic><tp:taxon-name><tp:taxon-name-part taxon-name-part-type="genus" reg="Tenuiphantes">Tenuiphantes</tp:taxon-name-part><tp:taxon-name-part taxon-name-part-type="species" reg="zimmermanni">zimmermanni</tp:taxon-name-part></tp:taxon-name></italic> (pink circle), <italic><tp:taxon-name><tp:taxon-name-part taxon-name-part-type="genus" reg="Troglohyphantes">Troglohyphantes</tp:taxon-name-part><tp:taxon-name-part taxon-name-part-type="species" reg="exspectatus">exspectatus</tp:taxon-name-part></tp:taxon-name></italic> sp. nov. (yellow circle), <italic><tp:taxon-name><tp:taxon-name-part taxon-name-part-type="genus" reg="Aituaria">Aituaria</tp:taxon-name-part><tp:taxon-name-part taxon-name-part-type="species" reg="pontica">pontica</tp:taxon-name-part></tp:taxon-name></italic> (grey circle), <italic><tp:taxon-name><tp:taxon-name-part taxon-name-part-type="genus" reg="Aituaria">A.</tp:taxon-name-part><tp:taxon-name-part taxon-name-part-type="species" reg="borutzkyi">borutzkyi</tp:taxon-name-part></tp:taxon-name></italic> (black circle). The numbering of the caves is common for both maps: 1 – in unnamed cave near the city of Bakhchisarai; 2 – Mangupskaya I (= MK-1) Cave; 3 – abandoned aqueduct carved into an unnamed cave-spring in area of the Maksimova Datsha; 4 – Asketi I Cave; 5 – Kay-Kobasy Cave; 6 – Izumrudnaya Сave; 7 – Gekkonovaya Cave; 8 – Gnomov Cave; 9 – Tshernoretshenskaya Cave; 10 – Azis-Koba (= Kara-Koba) Cave; 11 – Mamut-Tshokrak Cave; 12 – Baidar-Tshokrak Cave; 13 – unnamed cave on northeastern slope of Mt. Kilse-Burun; 14 – Skelskaya Cave; 15 – Rodnikovskaya Cave; 16 – Koryta (= Kuznetsova) Cave; 17 – Zemlyanitshnaya Cave; 18 – Kristalnaya (= Maksimovitcha) Cave; 19 – Druzhba Cave; 20 – unnamed cave (= ?Malaya Cave) in Nizhnie Limeny (now Goluboi Zaliv); 21 – Daniltsha-Koba Cave; 22 – Ayu-Teshik Cave; 23 – Villyaburunskaya Cave; 24 – Troizkogo (= Kharkovskaya, ZUG) Сave; 25 – Avantyura Cave; 26 – Kaply-Kayanskaya (= Khaplu-Khoba) Cave; 27 – Ayu-Koba Cave; 28 – grotto in Massandra; 29 – Binbash-Koba Cave; 30 – Paskhalnaya Cave; 31 – Alushtinskaya Cave; 32 – Kizil-Koba (= Krasnaya) Cave; 33 – Sliyanie Cave; 34 – Vostotshny Potok Cave; 35 – Partizanskaya Cave; 36 – grotto on Mt. Yuznaya Demerdzhi; 37 – Tisovaya Cave; 38 – Karani-Koba Cave; 39 – Tuakskaya (= Ful-Koba) Cave; 40 – Tavrida Cave.</p></caption><graphic xmlns:xlink="http://www.w3.org/1999/xlink" xlink:href="zookeys-1230-037_article-137029__-g017.jpg" position="float" orientation="portrait" xlink:type="simple" id="oo_1270019.jpg"><uri content-type="original_file" xlink:type="simple">https://binary.pensoft.net/fig/1270019</uri></graphic></fig></tp:treatment-sec><ref-list><ref id="B58"><mixed-citation xmlns:xlink="http://www.w3.org/1999/xlink" xlink:type="simple"><person-group><name name-style="western"><surname>Nadolny</surname><given-names>AA</given-names></name><name name-style="western"><surname>Kovblyuk</surname><given-names>MM</given-names></name></person-group> (<year>2007</year>) <article-title><italic><tp:taxon-name><tp:taxon-name-part taxon-name-part-type="genus">Carpathonesticus</tp:taxon-name-part><tp:taxon-name-part taxon-name-part-type="species">borutzkyi</tp:taxon-name-part></tp:taxon-name></italic>, the first record of <tp:taxon-name><tp:taxon-name-part taxon-name-part-type="family">Nesticidae</tp:taxon-name-part></tp:taxon-name> from the Crimea (<tp:taxon-name><tp:taxon-name-part taxon-name-part-type="order">Aranei</tp:taxon-name-part></tp:taxon-name>: <tp:taxon-name><tp:taxon-name-part taxon-name-part-type="family">Nesticidae</tp:taxon-name-part></tp:taxon-name>).</article-title><source><tp:taxon-name><tp:taxon-name-part taxon-name-part-type="phylum">Arthropoda</tp:taxon-name-part></tp:taxon-name> Selecta</source><volume>15</volume>(<issue>4</issue>): <fpage>291</fpage>–<lpage>294</lpage>.</mixed-citation></ref><ref id="B47"><mixed-citation xmlns:xlink="http://www.w3.org/1999/xlink" xlink:type="simple"><person-group><name name-style="western"><surname>Mammola</surname><given-names>S</given-names></name><name name-style="western"><surname>Cardoso</surname><given-names>P</given-names></name><name name-style="western"><surname>Ribera</surname><given-names>C</given-names></name><name name-style="western"><surname>Pavlek</surname><given-names>M</given-names></name><name name-style="western"><surname>Isaia</surname><given-names>M</given-names></name></person-group> (<year>2018</year>) <article-title>A synthesis on cave-dwelling spiders in Europe.</article-title><source>Journal of Zoological Systematics and Evolutionary Research</source><volume>56</volume>(<issue>1</issue>): <fpage>301</fpage>–<lpage>316</lpage>. <ext-link xlink:href="10.1111/jzs.12201" ext-link-type="doi" xlink:type="simple">https://doi.org/10.1111/jzs.12201</ext-link></mixed-citation></ref><ref id="B24"><mixed-citation xmlns:xlink="http://www.w3.org/1999/xlink" xlink:type="simple"><person-group><name name-style="western"><surname>Herzen</surname><given-names>AG</given-names></name><name name-style="western"><surname>Makhneva-Chernets</surname><given-names>OA</given-names></name></person-group> (<year>2006</year>) <source>Cave towns of Crimea. Guide.</source><publisher-name>Sevastopol</publisher-name>, <publisher-loc>Bybleks</publisher-loc>, <size units="page">192 pp</size>. [in Russian]</mixed-citation></ref><ref id="B49"><mixed-citation xmlns:xlink="http://www.w3.org/1999/xlink" xlink:type="simple"><person-group><name name-style="western"><surname>Marusik</surname><given-names>YM</given-names></name><name name-style="western"><surname>Fedoriak</surname><given-names>MM</given-names></name><name name-style="western"><surname>Koponen</surname><given-names>S</given-names></name><name name-style="western"><surname>Prokopenko</surname><given-names>EV</given-names></name><name name-style="western"><surname>Voloshyn</surname><given-names>VL</given-names></name></person-group> (<year>2017</year>) <article-title>Taxonomic notes on two species of <tp:taxon-name><tp:taxon-name-part taxon-name-part-type="family">Nesticidae</tp:taxon-name-part></tp:taxon-name> (<tp:taxon-name><tp:taxon-name-part taxon-name-part-type="class">Arachnida</tp:taxon-name-part></tp:taxon-name>: <tp:taxon-name><tp:taxon-name-part taxon-name-part-type="order">Araneae</tp:taxon-name-part></tp:taxon-name>) in the Ukraine, with the first description of the male of <italic><tp:taxon-name><tp:taxon-name-part taxon-name-part-type="genus">Carpathonesticus</tp:taxon-name-part><tp:taxon-name-part taxon-name-part-type="species">eriashvilii</tp:taxon-name-part></tp:taxon-name></italic>.</article-title><source>Arachnology</source><volume>17</volume>(<issue>6</issue>): <fpage>302</fpage>–<lpage>308</lpage>. <ext-link xlink:href="10.13156/arac.2017.17.6.302" ext-link-type="doi" xlink:type="simple">https://doi.org/10.13156/arac.2017.17.6.302</ext-link></mixed-citation></ref><ref id="B22"><mixed-citation xmlns:xlink="http://www.w3.org/1999/xlink" xlink:type="simple"><person-group><name name-style="western"><surname>Fomichev</surname><given-names>AA</given-names></name><name name-style="western"><surname>Ballarin</surname><given-names>F</given-names></name><name name-style="western"><surname>Marusik</surname><given-names>YM</given-names></name></person-group> (<year>2022</year>) <article-title>A new genus of the family <tp:taxon-name><tp:taxon-name-part taxon-name-part-type="family">Nesticidae</tp:taxon-name-part></tp:taxon-name> (<tp:taxon-name><tp:taxon-name-part taxon-name-part-type="class">Arachnida</tp:taxon-name-part></tp:taxon-name>: <tp:taxon-name><tp:taxon-name-part taxon-name-part-type="order">Aranei</tp:taxon-name-part></tp:taxon-name>) from the Caucasus.</article-title><source><tp:taxon-name><tp:taxon-name-part taxon-name-part-type="phylum">Arthropoda</tp:taxon-name-part></tp:taxon-name> Selecta</source><volume>31</volume>(<issue>1</issue>): <fpage>99</fpage>–<lpage>110</lpage>. <ext-link xlink:href="10.15298/arthsel.31.1.12" ext-link-type="doi" xlink:type="simple">https://doi.org/10.15298/arthsel.31.1.12</ext-link></mixed-citation></ref></ref-list></tp:taxon-treatment>
