# Supplementary material for: ﻿A review of cave spiders (Arachnida, Araneae) of the Crimean Mountains, with descriptions of two new species
Source: Zookeys. 2025 Mar 5;1230:37–80. doi: 10.3897/zookeys.1230.137029 (PMC11905112; doi:10.3897/zookeys.1230.137029)
Supplement: XML Treatment for Metellina merianae [file zookeys.1230.137029-treatment19.xml]

<!DOCTYPE tp:taxon-treatment
  PUBLIC "-//TaxonX//DTD Taxonomic Treatment Publishing DTD v0 20100105//EN" "tax-treatment-NSO.dtd">
<tp:taxon-treatment xmlns:tp="http://www.plazi.org/taxpub"><tp:treatment-meta><kwd-group><label>Taxon classification</label><kwd>
                  <named-content content-type="kingdom">Animalia</named-content>
                </kwd><kwd>
                  <named-content content-type="order">Araneae</named-content>
                </kwd><kwd>
                  <named-content content-type="family">Tetragnathidae</named-content>
                </kwd></kwd-group><mixed-citation publication-type="journal"><person-group><name><surname>Nadolny</surname><given-names>Anton A.</given-names></name><name><surname>Turbanov</surname><given-names>Ilya S.</given-names></name></person-group><article-title>﻿A review of cave spiders (<tp:taxon-name><tp:taxon-name-part taxon-name-part-type="class">Arachnida</tp:taxon-name-part></tp:taxon-name>, <tp:taxon-name><tp:taxon-name-part taxon-name-part-type="order">Araneae</tp:taxon-name-part></tp:taxon-name>) of the Crimean Mountains, with descriptions of two new species</article-title><source>Zookeys</source><day>05</day><month>03</month><year>2025</year><volume>1230</volume><fpage>37</fpage><lpage>80</lpage><pub-id pub-id-type="doi">10.3897/zookeys.1230.137029</pub-id></mixed-citation></tp:treatment-meta><tp:nomenclature><label>﻿</label><tp:taxon-name>
                <object-id xmlns:xlink="http://www.w3.org/1999/xlink" content-type="arpha" xlink:type="simple">65C01FCF-0992-5018-B3E0-1E69734C697E</object-id>
                <tp:taxon-name-part taxon-name-part-type="genus" reg="Metellina">Metellina</tp:taxon-name-part>
                <tp:taxon-name-part taxon-name-part-type="species" reg="merianae">merianae</tp:taxon-name-part>
              </tp:taxon-name><tp:taxon-authority>(Scopoli, 1763)</tp:taxon-authority><xref ref-type="fig" rid="F2">Fig. 2C, D</xref><tp:nomenclature-citation-list><tp:nomenclature-citation><tp:taxon-name>
                    <tp:taxon-name-part taxon-name-part-type="genus" reg="Meta">Meta</tp:taxon-name-part>
                    <tp:taxon-name-part taxon-name-part-type="species" reg="merianae">merianae</tp:taxon-name-part>
                  </tp:taxon-name><comment> (Scopoli, 1763): <xref ref-type="bibr" rid="B71">Spassky 1927</xref>: 4; <xref ref-type="bibr" rid="B7">Charitonov 1932</xref>: 123; <xref ref-type="bibr" rid="B9">Charitonov 1939</xref>: 197; <xref ref-type="bibr" rid="B10">Charitonov 1947a</xref>: 45–46; <xref ref-type="bibr" rid="B11">Charitonov 1947b</xref>: 1; <xref ref-type="bibr" rid="B4">Birstein 1963</xref>: 128; <xref ref-type="bibr" rid="B84">Tyshchenko 1971</xref>: 23. </comment></tp:nomenclature-citation><tp:nomenclature-citation><tp:taxon-name>
                    <tp:taxon-name-part taxon-name-part-type="genus" reg="Metellina">Metellina</tp:taxon-name-part>
                    <tp:taxon-name-part taxon-name-part-type="species" reg="merianae">merianae</tp:taxon-name-part>
                  </tp:taxon-name><comment>(Scopoli, 1763): <xref ref-type="bibr" rid="B1">Amelichev et al. 2004</xref>: 136; <xref ref-type="bibr" rid="B21">Evtushenko 2004</xref>: 66, 68; <xref ref-type="bibr" rid="B36">Kovblyuk 2004a</xref>: 245; <xref ref-type="bibr" rid="B89">Zagorodniuk and Vargovitsh 2004</xref>: 207; <xref ref-type="bibr" rid="B79">Turbanov et al. 2016b</xref>: 1283; <xref ref-type="bibr" rid="B65">Prokopov and Turbanov 2017</xref>: 101; <xref ref-type="bibr" rid="B68">Samokhin et al. 2019</xref>: 247; <xref ref-type="bibr" rid="B81">Turbanov et al. 2019a</xref>: 218.</comment></tp:nomenclature-citation></tp:nomenclature-citation-list></tp:nomenclature><tp:treatment-sec sec-type="material" id="SECID0EAXCI"><title>Material examined.</title><p>• 5 ♀♀ (<abbrev xmlns:xlink="http://www.w3.org/1999/xlink" xlink:title="V.I. Vernadsky Tavrida National University" id="ABBRID0EGXCI" xlink:type="simple">TNU</abbrev> 10193/2), Crimea, nr Sevastopol, Khomutovaya Gorge, Maksimova Datsha, abandoned aqueduct carved into an unnamed cave-spring, 11.III.2014, I.S. Turbanov leg. • 1 ♀ (<abbrev xmlns:xlink="http://www.w3.org/1999/xlink" xlink:title="V.I. Vernadsky Tavrida National University" id="ABBRID0EKXCI" xlink:type="simple">TNU</abbrev> 10190/2), same cave, 23.V.2015, A.A. Nadolny leg. • 1♀ (<abbrev xmlns:xlink="http://www.w3.org/1999/xlink" xlink:title="V.I. Vernadsky Tavrida National University" id="ABBRID0EOXCI" xlink:type="simple">TNU</abbrev> 10287/4), Crimea, nr Sevastopol, canyon of the Tshernaya River, Tshernoretshenskaya Cave, 3.VI.2021, I.S. Turbanov, A.A. Nadolny leg. • 1 ♀ (<abbrev xmlns:xlink="http://www.w3.org/1999/xlink" xlink:title="V.I. Vernadsky Tavrida National University" id="ABBRID0ESXCI" xlink:type="simple">TNU</abbrev> 10184), Crimea, nr Sevastopol, northeastern slope of Baidarskаya Yaila, Baidarskaya Valley, nr Kizilovoye Vil., Mamut-Tshokrak Cave, 10.VIII.2010, I.S. Turbanov leg. • 1 ♂ 1 ♀ (<abbrev xmlns:xlink="http://www.w3.org/1999/xlink" xlink:title="V.I. Vernadsky Tavrida National University" id="ABBRID0EWXCI" xlink:type="simple">TNU</abbrev> 10191/1), same cave; 1–2.VI.2013, I.S. Turbanov leg. • 1 ♀ (<abbrev xmlns:xlink="http://www.w3.org/1999/xlink" xlink:title="V.I. Vernadsky Tavrida National University" id="ABBRID0E1XCI" xlink:type="simple">TNU</abbrev> 10238/2), Crimea, nr Sevastopol, northwestern slope of Ai-Petri Yaila, Baidarskaya Valley, nr Rodnikovskoye Vil., entrance to Skelskaya Cave, 25.IX.2018, I.S. Turbanov, A.A. Turbanova leg. • 1 ♀ (<abbrev xmlns:xlink="http://www.w3.org/1999/xlink" xlink:title="private collection of the second author" id="ABBRID0E5XCI" xlink:type="simple">IT</abbrev>), same cave, 27.XII.2019, I.S. Turbanov leg. • 2 ♂♂ 6 ♀♀ (<abbrev xmlns:xlink="http://www.w3.org/1999/xlink" xlink:title="private collection of the second author" id="ABBRID0ECYCI" xlink:type="simple">IT</abbrev>), same cave, 1.VI.2021, I.S. Turbanov, A.A. Turbanova leg. • 1 ♀ (<abbrev xmlns:xlink="http://www.w3.org/1999/xlink" xlink:title="V.I. Vernadsky Tavrida National University" id="ABBRID0EGYCI" xlink:type="simple">TNU</abbrev> 10261/2), Crimea, Bakhchisarai Distr., northern part of Ai-Petri Yaila, Ayu-Teshik Mt., Ayu-Teshik Cave, 8.V.2015, I.S. Turbanov leg. • 1 ♂ 1 ♀ (<abbrev xmlns:xlink="http://www.w3.org/1999/xlink" xlink:title="V.I. Vernadsky Tavrida National University" id="ABBRID0EKYCI" xlink:type="simple">TNU</abbrev> 10258), same cave, 16.VII.2017, O.V. Kukushkin leg • 4 ♂♂ (<abbrev xmlns:xlink="http://www.w3.org/1999/xlink" xlink:title="V.I. Vernadsky Tavrida National University" id="ABBRID0EOYCI" xlink:type="simple">TNU</abbrev> 10195/2), Crimea, Simferopol Distr., northern part of Tshatyr-Dagh Yaila, Binbash-Koba Cave, 12.II.2015, I.S. Turbanov leg.</p></tp:treatment-sec><tp:treatment-sec sec-type="distribution" id="SECID0ESYCI"><title>Distribution.</title><p>West and Central Palaearctic polyzonal: from Portugal to the Altai Mts and from Scandinavia to Iran (<xref ref-type="bibr" rid="B42">Kovblyuk and Kastrygina 2015</xref>; <xref ref-type="bibr" rid="B60">Nentwig et al. 2024</xref>).</p></tp:treatment-sec><tp:treatment-sec sec-type="Records from the Crimean caves" id="SECID0EAZCI"><title>Records from the Crimean caves.</title><p>Map (Fig. <xref ref-type="fig" rid="F17">17A</xref> – green circle). Caves of the southwestern and central parts of the Crimean Mountains: Tshernoretshenskaya, Azis-Koba (= Kara-Koba), Mamut-Tshokrak, Skelskaya, Ayu-Teshik, Daniltsha-Koba, Binbash-Koba, and Kizil-Koba, as well as abandoned aqueduct of Maksimova Datsha nr Sevastopol (<xref ref-type="bibr" rid="B71">Spassky 1927</xref>; <xref ref-type="bibr" rid="B10">Charitonov 1947a</xref>; <xref ref-type="bibr" rid="B68">Samokhin et al. 2019</xref>; <xref ref-type="bibr" rid="B81">Turbanov et al. 2019a</xref>; present data).</p></tp:treatment-sec><tp:treatment-sec sec-type="ecology" id="SECID0E1ZCI"><title>Ecology.</title><p>A troglophile (<xref ref-type="bibr" rid="B47">Mammola et al. 2018</xref>). In Crimea, the species inhabits broad-leaved forests of northern macro-slopes of the mountains (<xref ref-type="bibr" rid="B42">Kovblyuk and Kastrygina 2015</xref>). In the Crimean caves, <italic><tp:taxon-name><tp:taxon-name-part taxon-name-part-type="genus" reg="Metellina">M.</tp:taxon-name-part><tp:taxon-name-part taxon-name-part-type="species" reg="merianae">merianae</tp:taxon-name-part></tp:taxon-name></italic> can be classified as a subtroglophile.</p></tp:treatment-sec><tp:treatment-sec><!--Section generated to contain objects referenced in tp:taxon-treatment.--><fig id="F2" position="float" orientation="portrait"><object-id xmlns:xlink="http://www.w3.org/1999/xlink" content-type="doi" xlink:type="simple">10.3897/zookeys.1230.137029.figure2</object-id><object-id xmlns:xlink="http://www.w3.org/1999/xlink" content-type="arpha" xlink:type="simple">3EADE598-E15E-5685-85DC-B2204E440320</object-id><label>Figure 2.</label><caption><p>Spiders in situ in caves of Crimea: <bold>A</bold><italic><tp:taxon-name><tp:taxon-name-part taxon-name-part-type="genus" reg="Aituaria">Aituaria</tp:taxon-name-part><tp:taxon-name-part taxon-name-part-type="species" reg="pontica">pontica</tp:taxon-name-part></tp:taxon-name></italic>, ♀ from abandoned aqueduct carved into an unnamed cave-spring in area of the Maksimova Datsha in the nr Sevastopol <bold>B</bold><italic><tp:taxon-name><tp:taxon-name-part taxon-name-part-type="genus" reg="Aituaria">Aituaria</tp:taxon-name-part><tp:taxon-name-part taxon-name-part-type="species" reg="borutzkyi">borutzkyi</tp:taxon-name-part></tp:taxon-name></italic>, ♀ from Mangupskaya I Cave <bold>C, D</bold><italic><tp:taxon-name><tp:taxon-name-part taxon-name-part-type="genus" reg="Metellina">Metellina</tp:taxon-name-part><tp:taxon-name-part taxon-name-part-type="species" reg="merianae">merianae</tp:taxon-name-part></tp:taxon-name></italic>, ♀♀ from abandoned aqueduct carved into an unnamed cave-spring in area of the Maksimova Datsha in the nr Sevastopol (<bold>С</bold>) and Mamut-Tshokrak Cave (<bold>D</bold>); <bold>E</bold>, <bold>F</bold>, <bold>G</bold><italic><tp:taxon-name><tp:taxon-name-part taxon-name-part-type="genus" reg="Meta">Meta</tp:taxon-name-part><tp:taxon-name-part taxon-name-part-type="species" reg="bourneti">bourneti</tp:taxon-name-part></tp:taxon-name></italic>, ♀ (<bold>E</bold>) and juv. (<bold>G</bold>) from from Mangupskaya I Cave, ♂ (<bold>F</bold>) from Gnomov Cave. Photographs by G.A. Prokopov (<bold>A, C</bold>); IST (<bold>B, D, E, G</bold>); AAN (<bold>F</bold>).</p></caption><graphic xmlns:xlink="http://www.w3.org/1999/xlink" xlink:href="zookeys-1230-037_article-137029__-g002.jpg" position="float" orientation="portrait" xlink:type="simple" id="oo_1270004.jpg"><uri content-type="original_file" xlink:type="simple">https://binary.pensoft.net/fig/1270004</uri></graphic></fig><fig id="F17" position="float" orientation="portrait"><object-id xmlns:xlink="http://www.w3.org/1999/xlink" content-type="doi" xlink:type="simple">10.3897/zookeys.1230.137029.figure17</object-id><object-id xmlns:xlink="http://www.w3.org/1999/xlink" content-type="arpha" xlink:type="simple">C78BA9AD-2509-5644-B671-2E214BE3CA02</object-id><label>Figure 17.</label><caption><p>Distributions of cave-dwelling spiders in Crimea (including data from references and this work): <bold>A</bold><italic><tp:taxon-name><tp:taxon-name-part taxon-name-part-type="genus" reg="Tegenaria">Tegenaria</tp:taxon-name-part><tp:taxon-name-part taxon-name-part-type="species" reg="lapicidinarum">lapicidinarum</tp:taxon-name-part></tp:taxon-name></italic> (purple circle), <italic><tp:taxon-name><tp:taxon-name-part taxon-name-part-type="genus" reg="Tegenaria">T.</tp:taxon-name-part><tp:taxon-name-part taxon-name-part-type="species" reg="parietina">parietina</tp:taxon-name-part></tp:taxon-name></italic> (blue circle), <italic><tp:taxon-name><tp:taxon-name-part taxon-name-part-type="genus" reg="Tegenaria">T.</tp:taxon-name-part><tp:taxon-name-part taxon-name-part-type="species" reg="taurica">taurica</tp:taxon-name-part></tp:taxon-name></italic> (orange circle), <italic><tp:taxon-name><tp:taxon-name-part taxon-name-part-type="genus" reg="Amaurobius">Amaurobius</tp:taxon-name-part><tp:taxon-name-part taxon-name-part-type="species" reg="erberi">erberi</tp:taxon-name-part></tp:taxon-name></italic> (yellow circle), <italic><tp:taxon-name><tp:taxon-name-part taxon-name-part-type="genus" reg="Alopecosa">Alopecosa</tp:taxon-name-part><tp:taxon-name-part taxon-name-part-type="species" reg="farinosa">farinosa</tp:taxon-name-part></tp:taxon-name></italic> (grey circle), <italic><tp:taxon-name><tp:taxon-name-part taxon-name-part-type="genus" reg="Pholcus">Pholcus</tp:taxon-name-part><tp:taxon-name-part taxon-name-part-type="species" reg="phalangioides">phalangioides</tp:taxon-name-part></tp:taxon-name></italic> (pink circle), <italic><tp:taxon-name><tp:taxon-name-part taxon-name-part-type="genus" reg="Meta">Meta</tp:taxon-name-part><tp:taxon-name-part taxon-name-part-type="species" reg="bourneti">bourneti</tp:taxon-name-part></tp:taxon-name></italic> (red circle), <italic><tp:taxon-name><tp:taxon-name-part taxon-name-part-type="genus" reg="Metellina">Metellina</tp:taxon-name-part><tp:taxon-name-part taxon-name-part-type="species" reg="segmentata">segmentata</tp:taxon-name-part></tp:taxon-name></italic> (pale blue circle), <italic><tp:taxon-name><tp:taxon-name-part taxon-name-part-type="genus" reg="Metellina">M.</tp:taxon-name-part><tp:taxon-name-part taxon-name-part-type="species" reg="merianae">merianae</tp:taxon-name-part></tp:taxon-name></italic> (green circle), <italic><tp:taxon-name><tp:taxon-name-part taxon-name-part-type="genus" reg="Steatoda">Steatoda</tp:taxon-name-part><tp:taxon-name-part taxon-name-part-type="species" reg="triangulosa">triangulosa</tp:taxon-name-part></tp:taxon-name></italic> (white circle) <bold>B</bold><italic><tp:taxon-name><tp:taxon-name-part taxon-name-part-type="genus" reg="Bisetifer">Bisetifer</tp:taxon-name-part><tp:taxon-name-part taxon-name-part-type="species" reg="gruzin">gruzin</tp:taxon-name-part></tp:taxon-name></italic> (blue circle), <italic><tp:taxon-name><tp:taxon-name-part taxon-name-part-type="genus" reg="Bisetifer">B.</tp:taxon-name-part><tp:taxon-name-part taxon-name-part-type="species" reg="tactus">tactus</tp:taxon-name-part></tp:taxon-name></italic> sp. nov. (purple circle), <italic><tp:taxon-name><tp:taxon-name-part taxon-name-part-type="genus" reg="Caviphantes">Caviphantes</tp:taxon-name-part><tp:taxon-name-part taxon-name-part-type="species" reg="dobrogicus">dobrogicus</tp:taxon-name-part></tp:taxon-name></italic> (green circle), <italic><tp:taxon-name><tp:taxon-name-part taxon-name-part-type="genus" reg="Lepthyphantes">Lepthyphantes</tp:taxon-name-part><tp:taxon-name-part taxon-name-part-type="species" reg="leprosus">leprosus</tp:taxon-name-part></tp:taxon-name></italic> (red circle), <italic><tp:taxon-name><tp:taxon-name-part taxon-name-part-type="genus" reg="Megalepthyphantes">Megalepthyphantes</tp:taxon-name-part><tp:taxon-name-part taxon-name-part-type="species" reg="nebulosus">nebulosus</tp:taxon-name-part></tp:taxon-name></italic> (pale blue circle), <italic><tp:taxon-name><tp:taxon-name-part taxon-name-part-type="genus" reg="Megalepthyphantes">M.</tp:taxon-name-part><tp:taxon-name-part taxon-name-part-type="species" reg="pseudocollinus">pseudocollinus</tp:taxon-name-part></tp:taxon-name></italic> (white circle), <italic><tp:taxon-name><tp:taxon-name-part taxon-name-part-type="genus" reg="Palliduphantes">Palliduphantes</tp:taxon-name-part><tp:taxon-name-part taxon-name-part-type="species" reg="khobarum">khobarum</tp:taxon-name-part></tp:taxon-name></italic> (orange circle), ? <italic><tp:taxon-name><tp:taxon-name-part taxon-name-part-type="genus" reg="Tenuiphantes">Tenuiphantes</tp:taxon-name-part><tp:taxon-name-part taxon-name-part-type="species" reg="zimmermanni">zimmermanni</tp:taxon-name-part></tp:taxon-name></italic> (pink circle), <italic><tp:taxon-name><tp:taxon-name-part taxon-name-part-type="genus" reg="Troglohyphantes">Troglohyphantes</tp:taxon-name-part><tp:taxon-name-part taxon-name-part-type="species" reg="exspectatus">exspectatus</tp:taxon-name-part></tp:taxon-name></italic> sp. nov. (yellow circle), <italic><tp:taxon-name><tp:taxon-name-part taxon-name-part-type="genus" reg="Aituaria">Aituaria</tp:taxon-name-part><tp:taxon-name-part taxon-name-part-type="species" reg="pontica">pontica</tp:taxon-name-part></tp:taxon-name></italic> (grey circle), <italic><tp:taxon-name><tp:taxon-name-part taxon-name-part-type="genus" reg="Aituaria">A.</tp:taxon-name-part><tp:taxon-name-part taxon-name-part-type="species" reg="borutzkyi">borutzkyi</tp:taxon-name-part></tp:taxon-name></italic> (black circle). The numbering of the caves is common for both maps: 1 – in unnamed cave near the city of Bakhchisarai; 2 – Mangupskaya I (= MK-1) Cave; 3 – abandoned aqueduct carved into an unnamed cave-spring in area of the Maksimova Datsha; 4 – Asketi I Cave; 5 – Kay-Kobasy Cave; 6 – Izumrudnaya Сave; 7 – Gekkonovaya Cave; 8 – Gnomov Cave; 9 – Tshernoretshenskaya Cave; 10 – Azis-Koba (= Kara-Koba) Cave; 11 – Mamut-Tshokrak Cave; 12 – Baidar-Tshokrak Cave; 13 – unnamed cave on northeastern slope of Mt. Kilse-Burun; 14 – Skelskaya Cave; 15 – Rodnikovskaya Cave; 16 – Koryta (= Kuznetsova) Cave; 17 – Zemlyanitshnaya Cave; 18 – Kristalnaya (= Maksimovitcha) Cave; 19 – Druzhba Cave; 20 – unnamed cave (= ?Malaya Cave) in Nizhnie Limeny (now Goluboi Zaliv); 21 – Daniltsha-Koba Cave; 22 – Ayu-Teshik Cave; 23 – Villyaburunskaya Cave; 24 – Troizkogo (= Kharkovskaya, ZUG) Сave; 25 – Avantyura Cave; 26 – Kaply-Kayanskaya (= Khaplu-Khoba) Cave; 27 – Ayu-Koba Cave; 28 – grotto in Massandra; 29 – Binbash-Koba Cave; 30 – Paskhalnaya Cave; 31 – Alushtinskaya Cave; 32 – Kizil-Koba (= Krasnaya) Cave; 33 – Sliyanie Cave; 34 – Vostotshny Potok Cave; 35 – Partizanskaya Cave; 36 – grotto on Mt. Yuznaya Demerdzhi; 37 – Tisovaya Cave; 38 – Karani-Koba Cave; 39 – Tuakskaya (= Ful-Koba) Cave; 40 – Tavrida Cave.</p></caption><graphic xmlns:xlink="http://www.w3.org/1999/xlink" xlink:href="zookeys-1230-037_article-137029__-g017.jpg" position="float" orientation="portrait" xlink:type="simple" id="oo_1270019.jpg"><uri content-type="original_file" xlink:type="simple">https://binary.pensoft.net/fig/1270019</uri></graphic></fig></tp:treatment-sec><ref-list><ref id="B71"><mixed-citation xmlns:xlink="http://www.w3.org/1999/xlink" xlink:type="simple"><person-group><name name-style="western"><surname>Spassky</surname><given-names>SA</given-names></name></person-group> (<year>1927</year>) <article-title>Materials for the spider fauna of the Tauride Province.</article-title><source>Proceedings of the Don Institute of Agriculture and Land Reclamation, Novocherkassk</source><volume>7</volume>: <fpage>66</fpage>–<lpage>80</lpage>. [in Russian with French summary]</mixed-citation></ref><ref id="B7"><mixed-citation xmlns:xlink="http://www.w3.org/1999/xlink" xlink:type="simple"><person-group><name name-style="western"><surname>Charitonov</surname><given-names>DE</given-names></name></person-group> (<year>1932</year>) <source>Catalog of Russian spiders.</source><publisher-name>Publishing House of the Academy of Sciences of the USSR</publisher-name>, <publisher-loc>Leningrad</publisher-loc>, <size units="page">206 pp</size>. [Appendix to vol. 32 of the Annuaire du Musée Zoologique de l’Académie des Sciences] [In Russian]</mixed-citation></ref><ref id="B9"><mixed-citation xmlns:xlink="http://www.w3.org/1999/xlink" xlink:type="simple"><person-group><name name-style="western"><surname>Charitonov</surname><given-names>DE</given-names></name></person-group> (<year>1939</year>) About cave spiders of Abkhazia. Materials for the fauna of Abkhazia. Publishing House of the Georgian Branch of the Academy of Sciences of the USSR, Tbilisi, 197–211.</mixed-citation></ref><ref id="B10"><mixed-citation xmlns:xlink="http://www.w3.org/1999/xlink" xlink:type="simple"><person-group><name name-style="western"><surname>Charitonov</surname><given-names>DE</given-names></name></person-group> (<year>1947a</year>) <article-title>Contribution to the fauna of spiders Crimean caves. Speleological Bulletin Natural History Institute at M.</article-title><source>Gorky State University, Molotov</source><volume>1</volume>: <fpage>43</fpage>–<lpage>54</lpage>. [In Russian, with English summary]</mixed-citation></ref><ref id="B11"><mixed-citation xmlns:xlink="http://www.w3.org/1999/xlink" xlink:type="simple"><person-group><name name-style="western"><surname>Charitonov</surname><given-names>DE</given-names></name></person-group> (<year>1947b</year>) To the fauna of spiders of the Crimean caves. Abstracts of reports of the karst-speleological conference. Natural Science Institute, Molotov, 1–2. [In Russian]</mixed-citation></ref><ref id="B4"><mixed-citation xmlns:xlink="http://www.w3.org/1999/xlink" xlink:type="simple"><person-group><name name-style="western"><surname>Birstein</surname><given-names>JA</given-names></name></person-group> (<year>1963</year>) Some results of research of the subterranean fauna of Crimea. Proceedings of the Complex Karst Expedition of the USSR Academy of Sciences. Issue 1. USSR Academy of Sciences, Kiev, 123–134. [in Russian]</mixed-citation></ref><ref id="B84"><mixed-citation xmlns:xlink="http://www.w3.org/1999/xlink" xlink:type="simple"><person-group><name name-style="western"><surname>Tyshchenko</surname><given-names>VP</given-names></name></person-group> (<year>1971</year>) <source>Key to spiders in the European part of the USSR. Keys to the fauna of the USSR, published by the Zoological Institute of the Academy of Sciences of the USSR. Issue 109.</source><publisher-name>Nauka</publisher-name>, <publisher-loc>Leningrad</publisher-loc>, <size units="page">281 pp</size>. [In Russian]</mixed-citation></ref><ref id="B1"><mixed-citation xmlns:xlink="http://www.w3.org/1999/xlink" xlink:type="simple"><person-group><name name-style="western"><surname>Amelichev</surname><given-names>G</given-names></name><name name-style="western"><surname>Shkvyrya</surname><given-names>M</given-names></name><name name-style="western"><surname>Nedrya</surname><given-names>Y</given-names></name></person-group> (<year>2004</year>) <article-title>Description of the caves of Mountain Crimea.</article-title> In: <person-group><name name-style="western"><surname>Zagorodniuk</surname><given-names>I</given-names></name></person-group> (<role>Ed.</role>) <issue-title>The Cave Fauna of Ukraine.</issue-title><source>Kiev</source>, <fpage>131</fpage>–<lpage>143</lpage>. [in Ukrainian]</mixed-citation></ref><ref id="B21"><mixed-citation xmlns:xlink="http://www.w3.org/1999/xlink" xlink:type="simple"><person-group><name name-style="western"><surname>Evtushenko</surname><given-names>K</given-names></name></person-group> (<year>2004</year>) <article-title>Spiders (<tp:taxon-name><tp:taxon-name-part taxon-name-part-type="order">Aranei</tp:taxon-name-part></tp:taxon-name>).</article-title> In: <person-group><name name-style="western"><surname>Zagorodniuk</surname><given-names>I</given-names></name></person-group> (<role>Ed.</role>) <issue-title>The Cave Fauna of Ukraine.</issue-title><source>Kiev</source>, <fpage>64</fpage>–<lpage>68</lpage>. [in Ukrainian]</mixed-citation></ref><ref id="B36"><mixed-citation xmlns:xlink="http://www.w3.org/1999/xlink" xlink:type="simple"><person-group><name name-style="western"><surname>Kovblyuk</surname><given-names>NM</given-names></name></person-group> (<year>2004a</year>) Catalog of spiders (<tp:taxon-name><tp:taxon-name-part taxon-name-part-type="class">Arachnida</tp:taxon-name-part></tp:taxon-name>: <tp:taxon-name><tp:taxon-name-part taxon-name-part-type="order">Aranei</tp:taxon-name-part></tp:taxon-name>) of the Crimea. Questions of development of the Crimea. Scientific and Practical Discussion and Analytical Collection, 15 (Problems of Inventory of the Crimean Biota), Tavria-Plus, Simferopol, 211–262. [in Russian]</mixed-citation></ref><ref id="B89"><mixed-citation xmlns:xlink="http://www.w3.org/1999/xlink" xlink:type="simple"><person-group><name name-style="western"><surname>Zagorodniuk</surname><given-names>I</given-names></name><name name-style="western"><surname>Vargovitsh</surname><given-names>R</given-names></name></person-group> (<year>2004</year>) <article-title>Checklist of cave fauna of Ukraine.</article-title> In: <person-group><name name-style="western"><surname>Zagorodniuk</surname><given-names>I</given-names></name></person-group> (<role>Ed.</role>) <issue-title>The cave fauna of Ukraine.</issue-title><source>Kiev</source>, <fpage>191</fpage>–<lpage>216</lpage>. [in Ukrainian]</mixed-citation></ref><ref id="B79"><mixed-citation xmlns:xlink="http://www.w3.org/1999/xlink" xlink:type="simple"><person-group><name name-style="western"><surname>Turbanov</surname><given-names>IS</given-names></name><name name-style="western"><surname>Palatov</surname><given-names>DM</given-names></name><name name-style="western"><surname>Golovatch</surname><given-names>SI</given-names></name></person-group> (<year>2016b</year>) <article-title>The present state of the art of biospeleology in Russia and the countries of the former Soviet Union: a review of the cave (endogean) invertebrate fauna. 2. <tp:taxon-name><tp:taxon-name-part taxon-name-part-type="class">Arachnida</tp:taxon-name-part></tp:taxon-name> – Acknowledgments.</article-title><source>Zoologicheskiy Zhurnal</source><volume>95</volume>(<issue>11</issue>): <fpage>1283</fpage>–<lpage>1304</lpage>. [In Russian, with English summary] <ext-link xlink:href="10.7868/S0044513416100093" ext-link-type="doi" xlink:type="simple">https://doi.org/10.7868/S0044513416100093</ext-link></mixed-citation></ref><ref id="B65"><mixed-citation xmlns:xlink="http://www.w3.org/1999/xlink" xlink:type="simple"><person-group><name name-style="western"><surname>Prokopov</surname><given-names>GA</given-names></name><name name-style="western"><surname>Turbanov</surname><given-names>IS</given-names></name></person-group> (<year>2017</year>) To the question of speleofauna formation in the Crimean Peninsula. Materials of the II All-Russia Youth Conference “Biospeleological studies in Russia and neighbouring states”, Moscow, December 1–2, 2017. Filigran, Yaroslavl, 99–106. [in Russian with English summary]</mixed-citation></ref><ref id="B68"><mixed-citation xmlns:xlink="http://www.w3.org/1999/xlink" xlink:type="simple"><person-group><name name-style="western"><surname>Samokhin</surname><given-names>GV</given-names></name><name name-style="western"><surname>Shelepin</surname><given-names>AL</given-names></name><name name-style="western"><surname>Turbanov</surname><given-names>IS</given-names></name></person-group> (<year>2019</year>) Kizil-Koba Cave (Krasnaya) In: Shelepin AL et al. (Eds) Atlas of caves of Russia. Russian Geographical Society, Russian Union of Speleologists. Moscow, 242–253. [in Russian]</mixed-citation></ref><ref id="B81"><mixed-citation xmlns:xlink="http://www.w3.org/1999/xlink" xlink:type="simple"><person-group><name name-style="western"><surname>Turbanov</surname><given-names>IS</given-names></name><name name-style="western"><surname>Kebets</surname><given-names>SN</given-names></name><name name-style="western"><surname>Amelichev</surname><given-names>GN</given-names></name></person-group> (<year>2019a</year>) Mamut-Tshokrak Cave. In: Shelepin AL et al. (Eds) Atlas of caves of Russia. Russian Geographical Society, Russian Union of Speleologists. Moscow, 217–222. [in Russian]</mixed-citation></ref><ref id="B42"><mixed-citation xmlns:xlink="http://www.w3.org/1999/xlink" xlink:type="simple"><person-group><name name-style="western"><surname>Kovblyuk</surname><given-names>MM</given-names></name><name name-style="western"><surname>Kastrygina</surname><given-names>ZA</given-names></name></person-group> (<year>2015</year>) <article-title>Updated catalogue of the spiders (<tp:taxon-name><tp:taxon-name-part taxon-name-part-type="class">Arachnida</tp:taxon-name-part></tp:taxon-name>, <tp:taxon-name><tp:taxon-name-part taxon-name-part-type="order">Aranei</tp:taxon-name-part></tp:taxon-name>) of the Crimea.</article-title><source>Ukrainska Entomofaunistyka</source><volume>6</volume>(<issue>2</issue>): <fpage>1</fpage>–<lpage>81</lpage>. [In Russian, with English summary]</mixed-citation></ref><ref id="B60"><mixed-citation xmlns:xlink="http://www.w3.org/1999/xlink" xlink:type="simple"><person-group><name name-style="western"><surname>Nentwig</surname><given-names>W</given-names></name><name name-style="western"><surname>Blick</surname><given-names>T</given-names></name><name name-style="western"><surname>Bosmans</surname><given-names>R</given-names></name><name name-style="western"><surname>Gloor</surname><given-names>D</given-names></name><name name-style="western"><surname>Hänggi</surname><given-names>A</given-names></name><name name-style="western"><surname>Kropf</surname><given-names>C</given-names></name></person-group> (<year>2024</year>) Spiders of Europe. <ext-link xlink:href="https://www.araneae.nmbe.ch" ext-link-type="uri" xlink:type="simple">https://www.araneae.nmbe.ch</ext-link> [accessed 21 July 2024]</mixed-citation></ref><ref id="B47"><mixed-citation xmlns:xlink="http://www.w3.org/1999/xlink" xlink:type="simple"><person-group><name name-style="western"><surname>Mammola</surname><given-names>S</given-names></name><name name-style="western"><surname>Cardoso</surname><given-names>P</given-names></name><name name-style="western"><surname>Ribera</surname><given-names>C</given-names></name><name name-style="western"><surname>Pavlek</surname><given-names>M</given-names></name><name name-style="western"><surname>Isaia</surname><given-names>M</given-names></name></person-group> (<year>2018</year>) <article-title>A synthesis on cave-dwelling spiders in Europe.</article-title><source>Journal of Zoological Systematics and Evolutionary Research</source><volume>56</volume>(<issue>1</issue>): <fpage>301</fpage>–<lpage>316</lpage>. <ext-link xlink:href="10.1111/jzs.12201" ext-link-type="doi" xlink:type="simple">https://doi.org/10.1111/jzs.12201</ext-link></mixed-citation></ref></ref-list></tp:taxon-treatment>
